# Supplementary material for: Forensic DNA phenotyping: a review on SNP panels, genotyping techniques, and prediction models
Source: Forensic Sci Res. 2024 Mar 11;10(1):owae013. doi: 10.1093/fsr/owae013 (PMC11843099; doi:10.1093/fsr/owae013)
Supplement: FDP-panels-techniques-and-prediction-models_Suppl_Material_owae013 [file fdp-panels-techniques-and-prediction-models_suppl_material_owae013.xlsx]

## Sheet: References
Authors	Title	Publication year	Journal	Link	Abstract	Document Type	BGA	BGA details	BGA categories	EVC	EVC details	EVC categories	Trait measurement	Genotyping technology	Prediction algorithm
Jobling M.A.	Y-chromosomal SNP haplotype diversity in forensic analysis	2001	Forensic Science International	https://www.scopus.com/inward/record.uri?eid=2-s2.0-0035874141&doi=10.1016%2fS0379-0738%2801%2900385-1&partnerID=40&md5=f67cba6c51e105b0cf9c583d3dc1892d	Many Y-chromosomal single nucleotide polymorphisms (SNPs) are now available. The haplogroups which they define are highly non-randomly distributed among populations, and could contribute much to population-of-origin prediction from DNA. If this potential is to be exploited in forensic analysis, high-throughput, parallel methods are required for Y-SNP typing. Copyright © 2001 Elsevier Science Irel…	Conference Paper	BGA	Y-haplogroups
Jobling M.A., Gill P.	Encoded evidence: DNA in forensic analysis	2004	Nature Reviews Genetics	https://www.scopus.com/inward/record.uri?eid=2-s2.0-5044225199&doi=10.1038%2fnrg1455&partnerID=40&md5=e280ee2f5d5930cc71d87dc23c525502	Sherlock Holmes said "it has long been an axiom of mine that the little things are infinitely the most important", but never imagined that such a little thing, the DNA molecule, could become perhaps the most powerful single tool in the multifaceted fight against crime. Twenty years after the development of DNA fingerprinting, forensic DNA analysis is key to the conviction or exoneration of suspec…	Review	BGA			EVC
Walsh S.J.	Recent advances in forensic genetics	2004	Expert Review of Molecular Diagnostics	https://www.scopus.com/inward/record.uri?eid=2-s2.0-0345871308&doi=10.1586%2f14737159.4.1.31&partnerID=40&md5=2ea6f8668b3d153db1aa5a41c8dcd3e7	Like many applications of molecular diagnostics, the field of forensic biology is undergoing a phase of expansion and diversification. The growth of forensic DNA databases and adoption of sophisticated analytical methods have catalyzed this increasing role. The range of molecular markers exploited in the fight against crime is beginning to increase too, and genes implying personal or physical cha…	Conference Paper	BGA			EVC
Budowle B.	SNP typing strategies	2004	Forensic Science International	https://www.scopus.com/inward/record.uri?eid=2-s2.0-11844275327&doi=10.1016%2fj.forsciint.2004.09.042&partnerID=40&md5=fee74ca6ac8b07ae03e562b2e69ccc26	Single nucleotide polymorphism (SNP) typing is likely to be an adjunct forensic technology to be used when short tandem repeat (STR) typing fails to yield a result or when only a partial profile is obtained. It is anticipated that forensic SNP analyses will be applied to typing mtDNA, Y chromosome lineage analyses, characterizing highly degraded DNA samples, ssessing biogeographical ancestry, and…	Article
Brion M., Sobrino B., Blanco-Verea A., Lareu M.V., Carracedo A.	Hierarchical analysis of 30 Y-chromosome SNPs in European populations	2004	International Journal of Legal Medicine	https://www.scopus.com/inward/record.uri?eid=2-s2.0-12444293829&doi=10.1007%2fs00414-004-0439-2&partnerID=40&md5=9e37b912501dbb977b436babbc9a5ae5	Analysis of Y-chromosome haplogroups defined by binary polymorphisms, has became a standard approach for studying the origin of modern human populations and for measuring the variability between them. Furthermore, the simplicity and population specificity of binary polymorphisms allows inferences to be drawn about the population origin of any male sample of interest for forensic purposes. From th…	Article	BGA	Y-haplogroups					NA	PCR + SNaPshot™ + CE	Multidimensional scaling (MDS)
Wetton J.H., Tsang K.W., Khan H.	Inferring the population of origin of DNA evidence within the UK by allele-specific hybridization of Y-SNPs	2005	Forensic Science International	https://www.scopus.com/inward/record.uri?eid=2-s2.0-20444431260&doi=10.1016%2fj.forsciint.2005.03.009&partnerID=40&md5=6eb0be1b1bec7262e4b5f619741a7cd0	Marked differences in Y-SNP allele frequencies between continental populations can be used to predict the biogeographic origin of a man's ancestral paternal lineage. Using 627 samples collected from individuals within the UK with pale-skinned Caucasian, dark-skinned Caucasian, African/Caribbean, South Asian, East Asian or Middle Eastern appearance we demonstrate that an individual's Y-SNP haplogr…	Article	BGA	Y-haplogroups	6 ethnic appearance (EA) groups: pale-skinned Caucasian, dark-skinned Caucasian, African/Afro-Caribbean, Indian-subcontinent, East Asian and North African/Middle Eastern				Visual classification	TaqMan™ SNP genotyping assay	Classification tree (YCC)
Sobrino B., Brión M., Carracedo A.	SNPs in forensic genetics: A review on SNP typing methodologies	2005	Forensic Science International	https://www.scopus.com/inward/record.uri?eid=2-s2.0-25444527442&doi=10.1016%2fj.forsciint.2004.10.020&partnerID=40&md5=030b546be20b518af39cbddb16d2ff74	There is an increasing interest in single nucleotide polymorphism (SNP) typing in the forensic field, not only for the usefulness of SNPs for defining Y chromosome or mtDNA haplogroups or for analyzing the geographical origin of samples, but also for the potential applications of autosomal SNPs. The interest of forensic researchers in autosomal SNPs has been attracted due to the potential advanta…	Review
Sobrino B., Carracedo A.	SNP typing in forensic genetics: a review.	2005	Methods in molecular biology (Clifton, N.J.)	https://www.scopus.com/inward/record.uri?eid=2-s2.0-21644450685&partnerID=40&md5=77b6a096827116129f08faf07c70f745	Single nucleotide polymorphisms (SNPs) are emerging as new markers of interest to the forensic community because of their abundance in the human genome, their low mutation rate, the opportunity they present of analyzing smaller fragments of deoxyribonucleic acid (DNA) than with short tandem repeats--important in degraded DNA samples--and the possibility of automating the analysis with high-throug…	Review
Brión M., Sanchez J.J., Balogh K., Thacker C., Blanco-Verea A., Børsting C., Stradmann-Bellinghausen B., Bogus M., Syndercombe-Court D., Schneider P.M., Carracedo A., Morling N.	Introduction of an single nucleotide polymorphism-based "Major Y-chromosome haplogroup typing kit" suitable for predicting the geographical origin of male lineages	2005	Electrophoresis	https://www.scopus.com/inward/record.uri?eid=2-s2.0-29244453939&doi=10.1002%2felps.200500293&partnerID=40&md5=cab6bbb58e12d3d68ce92e4731d68354	The European Consortium "High-throughput analysis of single nucleotide polymorphisms for the forensic identification of persons - SNPforID", has performed a selection of candidate Y-chromosome single nucleotide polymorphisms (SNPs) for making inferences on the geographic origin of an unknown sample. From more than 200 SNPs compiled in the phylogenetic tree published by the Y-chromosome Consortium…	Article	BGA	Y-haplogroups					NA	PCR + SNaPshot™ + CE	Multidimensional scaling (MDS)
Salas A., Phillips C., Carracedo A.	Ancestry vs physical traits: The search for ancestry informative markers (AIMs)	2005	International Journal of Legal Medicine	https://www.scopus.com/inward/record.uri?eid=2-s2.0-33645833007&doi=10.1007%2fs00414-005-0032-3&partnerID=40&md5=42d64c2eac277adf429536d617874c39	No abstract	Letter	BGA
Branicki W., Brudnik U., Wojas-Pelc A.	Genetic prediction of pigmentary traits in forensic studies	2005	Z Zagadnien Nauk Sadowych	https://www.scopus.com/inward/record.uri?eid=2-s2.0-34249825489&partnerID=40&md5=fb981bc794943eb641f9b1e41981f755	Examinations of highly variable STR sequences and complementary analysis of mtDNA markers that are very resistant to degradation processes are standard procedures used in contemporary forensic laboratories. Single nucleotide polymorphisms are considered as very attractive additional markers utilised especially in the analysis of heavily degraded specimens. Moreover, progress that has recently bee…	Article				EVC
Phillips C., Barbaro A., Lareu M.V., Salas A., Carracedo A.	Initial study of candidate genes on chromosome two for relative hand skill	2006	International Congress Series	https://www.scopus.com/inward/record.uri?eid=2-s2.0-33645936354&doi=10.1016%2fj.ics.2005.10.019&partnerID=40&md5=d1d90841b503b6e9af3cc77a35a78ca5	Relative hand skill (HSR) is a trait of potential use as a physical characteristic in forensic analysis. The HSR gene has not been discovered but is mapped to chromosome 2p12-q11. Using high density SNP mapping we aim to refine the linkage signal and detect the gene. © 2005.	Article				EVC	Handskill		Specialized test (PegQ test)	Sequenom® MassArray®	NU
Branicki W., Kupiec T., Wolańska-Nowak P., Brudnik U.	Determination of forensically relevant SNPs in the MC1R gene	2006	International Congress Series	https://www.scopus.com/inward/record.uri?eid=2-s2.0-33645924370&doi=10.1016%2fj.ics.2005.08.021&partnerID=40&md5=5e78a11e68b6371084acd42d1306601b	Genetic prediction of physical appearance is a very attractive prospect for forensic investigations. The association between some genetic variants of the MC1R gene and red hair colour has been already proved. Our study focuses on the potential forensic applicability of variation within this pigmentary gene. The obtained results indicate that a major role in determination of red hair colour in our…	Article				EVC	Hair colour		Visual classification by a dermatologist	PCR + SNaPshot™ + CE	NU
Daniel R., Walsh S.J.	The Continuing Evolution of Forensic DNA Profiling - From STRS to SNPS	2006	Australian Journal of Forensic Sciences	https://www.scopus.com/inward/record.uri?eid=2-s2.0-33947259391&doi=10.1080%2f00450610609410633&partnerID=40&md5=4960e18b6483fe935b532d793ee57b53	Forensic DNA profiling combines the dynamic science of molecular genetics with the complexities of the forensic context. As such, throughout its twenty-year history, this field has seen continuous change, remarkable growth and an associated level of public, legal and scientific scrutiny previously unknown in the forensic sciences. Almost ubiquitously, applications of forensic DNA profiling have f…	Article	BGA			EVC
Brión M., Sanchez J.J., Balogh K., Thacker C., Blanco-Verea A., Børsting C., Stradmann-Bellinghausen B., Bogus M., Syndercombe-Court D., Schneider P.M., Carracedo A., Morling N.	Analysis of 29 Y-chromosome SNPs in a single multiplex useful to predict the geographic origin of male lineages	2006	International Congress Series	https://www.scopus.com/inward/record.uri?eid=2-s2.0-33645905467&doi=10.1016%2fj.ics.2005.09.140&partnerID=40&md5=8f8141bfb1ae0c23c376d808ae74aad1	The European Consortium "High throughput analysis of single nucleotide polymorphisms for the forensic identification of persons-SNPforID" has performed a selection of candidate Y-chromosome SNPs (single nucleotide polymorphisms) for making inferences on the geographic origin of an unknown sample. A "Major Y chromosome haplogroup typing kit" has been developed, which allows the multiplex amplifica…	Article	BGA	Y-haplogroups					NA	PCR + SNaPshot™ + CE	Multidimensional scaling (MDS)
Branicki W., Wolańska-Nowak P., Brudnik U., Kupiec T., Szymańska K., Wojas-Pelc A.	Forensic application of a rapid test for red hair colour prediction and sex determination	2007	Z Zagadnien Nauk Sadowych	https://www.scopus.com/inward/record.uri?eid=2-s2.0-39449127116&partnerID=40&md5=46911e9c2b8bd38bcac79d27698a2637	Genetic prediction of physical traits is of potential interest to forensic science. It has been shown that the MC1R gene is responsible for most cases of red hair colour in humans. The impact of this gene is very distinct, especially in populations of Northern European origin. Its analysis can be informative for prediction of the so-called RHC phenotype, but any new method implemented in forensic…	Article				EVC	Hair colour	red haired vs non-red haired	Visual classification by a dermatologist	PCR + SNaPshot™ + CE	casual Bayesian Network (BN)
Pulker H., Lareu M.V., Phillips C., Carracedo A.	Finding genes that underlie physical traits of forensic interest using genetic tools	2007	Forensic Science International: Genetics	https://www.scopus.com/inward/record.uri?eid=2-s2.0-34248592084&doi=10.1016%2fj.fsigen.2007.02.009&partnerID=40&md5=fbe7887b4d7509debd3353781ec21a9b	Association studies using SNPs provides one of the best tools that we have at the moment for looking for genes involved in physical traits. However the studies should be carefully designed from the very beginning in all the steps of the procedure: pre-genotyping, genotyping and the mathematical analysis of the results. If the actual knowledge is correctly applied in the design of the study the pr…	Review				EVC
Branicki W., Brudnik U., Kupiec T., Wolañska-Nowak P., Wojas-Pelc A.	Determination of phenotype associated SNPs in the MC1R gene	2007	Journal of Forensic Sciences	https://www.scopus.com/inward/record.uri?eid=2-s2.0-33847095560&doi=10.1111%2fj.1556-4029.2006.00361.x&partnerID=40&md5=e5f60813f1a47e368f02350c09d185b3	Prediction of physical appearance based on genetic analysis is a very attractive prospect for forensic investigations. Recent studies have proved that there is a significant association between some genetic variants of the melanocortin 1 receptor (MC1R) gene and red hair color. The present study focuses on the potential forensic applicability of variation within this pigment-related gene. Sequenc…	Conference Paper				EVC	Hair colour	red haired vs non-red haired	Visual classification by a dermatologist	PCR + SNaPshot™ + CE	NU
Butler J.M., Coble M.D., Vallone P.M.	STRs vs. SNPs: Thoughts on the future of forensic DNA testing	2007	Forensic Science, Medicine, and Pathology	https://www.scopus.com/inward/record.uri?eid=2-s2.0-36949033151&doi=10.1007%2fs12024-007-0018-1&partnerID=40&md5=e2adb53a3ca72c3c873f3c9f1ddd505a	Largely due to technological progress coming from the Human Genome and International HapMap Projects, the issue has been raised in recent years within the forensic DNA typing community of the potential for single nucleotide polymorphism (SNP) markers as possible replacements of the currently used short tandem repeat (STR) loci. Our human identity testing project team at the U.S. National Institut…	Article	BGA			EVC
Frudakis T.N.	Molecular Photofitting	2008	Molecular Photofitting	https://www.scopus.com/inward/record.uri?eid=2-s2.0-85013772776&doi=10.1016%2fB978-0-12-088492-6.X5001-4&partnerID=40&md5=bb72421e971d9308a60fe76a4ac2d1ae	In the field of forensics, there is a critical need for genetic tests that can function in a predictive or inferential sense, before suspects have been identified, and/or for crimes for which DNA evidence exists but eye-witnesses do not. Molecular Photofitting fills this need by describing the process of generating a physical description of an individual from the analysis of his or her DNA. The m…	Book	BGA			EVC
Graham E.A.M.	DNA reviews: Predicting phenotype	2008	Forensic Science, Medicine, and Pathology	https://www.scopus.com/inward/record.uri?eid=2-s2.0-56749182147&doi=10.1007%2fs12024-008-9056-6&partnerID=40&md5=b66c23b0521904797dd8acfa37966e82	The prediction of an individuals physical appearance from small biological samples, such as those collected from crime scenes may still sound like science fiction, but how close are we to achieving this goal? This review provides a brief introduction to the areas under investigation for direct and indirect phenotypic inference from DNA alone and suggests some sources of further reading for those …	Review	BGA			EVC
van Daal A.	The genetic basis of human pigmentation	2008	Forensic Science International: Genetics Supplement Series	https://www.scopus.com/inward/record.uri?eid=2-s2.0-50349093718&doi=10.1016%2fj.fsigss.2007.10.011&partnerID=40&md5=d3733d3f3c9ab26915c86bc487916417	Current methods for forensic DNA analysis require identification of a suspect for comparison purposes. The ability to determine the physical characteristics of the source of a crime scene sample would provide important investigative information. The most obvious descriptors of an individual's appearance are height, colouring and facial features. Since these traits are all highly heritable, as exe…	Article				EVC
Halder I., Shriver M., Thomas M., Fernandez J.R., Frudakis T.	A panel of ancestry informative markers for estimating individual biogeographical ancestry and admixture from four continents: Utility and applications	2008	Human Mutation	https://www.scopus.com/inward/record.uri?eid=2-s2.0-42949172329&doi=10.1002%2fhumu.20695&partnerID=40&md5=f6487139d1b4c38c30ad70a8c17ecd6d	Autosomal ancestry informative markers (AIMs) are useful for inferring individual biogeographical ancestry (I-BGA) and admixture. Ancestry estimates obtained from Y and mtDNA are useful for reconstructing population expansions and migrations in our recent past but individual genomic admixture estimates are useful to test for association of admixture with phenotypes, as covariate in association st…	Article	BGA	Autosomal	4 populations: West Africans, Europeans, East Asians and Asian Americans				Self-reported via a questionnaire (3 generations)	SNPstream®	Maxiumum likelihood and Bayesian Network (BN)
Lessig R., Edelmann J., Thiele K., Kozhemyako V., Jonkisz A., Dobosz T.	Results of Y-SNP typing in three different populations	2008	Forensic Science International: Genetics Supplement Series	https://www.scopus.com/inward/record.uri?eid=2-s2.0-50349092522&doi=10.1016%2fj.fsigss.2007.10.122&partnerID=40&md5=8a19410f5f550022c56a8476116e11f2	Y-SNPs are additional markers which came in the focus of forensic scientists since several years. The presented study uses 29 of these polymorphisms to detect the distribution of the haplogroups. Samples of three different European populations (one population is located in Far East, the Primorye Region of Russia) previously typed with Y-STRs were investigated. The results show the high potential …	Article	BGA	Y-haplogroups	3 populations: Germans, Russians and Polish				NA	PCR + SNaPshot™ + CE	Classification tree (YCC)
Giardina E., Pietrangeli I., Martínez-Labarga C., Martone C., de Ángelis F., Spinella A., De Stefano G., Rickards O., Novelli G.	Haplotypes in SLC24A5 gene as ancestry informative markers in different populations	2008	Current Genomics	https://www.scopus.com/inward/record.uri?eid=2-s2.0-45849141648&doi=10.2174%2f138920208784139528&partnerID=40&md5=5f127348099a939c32140e2fa7eb57b4	Ancestry informative markers (AIMs) are human polymorphisms that exhibit substantially allele frequency differences among populations. These markers can be useful to provide information about ancestry of samples which may be useful in predicting a perpetrator's ethnic origin to aid criminal investigations. Variations in human pigmentation are the most obvious phenotypes to distinguish individuals…	Review	BGA	Autosomal, pigmentation-related markers	3 populations: Asians, Africans and Europeans				NA	TaqMan™ SNP genotyping assay	Statistical test (X^2 test)
Kayser M., Schneider P.M.	DNA-based prediction of human externally visible characteristics in forensics: Motivations, scientific challenges, and ethical considerations	2009	Forensic Science International: Genetics	https://www.scopus.com/inward/record.uri?eid=2-s2.0-67349224664&doi=10.1016%2fj.fsigen.2009.01.012&partnerID=40&md5=c1ebcf152ba2e742057c48e75c30438c	There will always be criminal cases, where the evidence DNA sample will not match either a suspect's DNA profile, or any in a criminal DNA database. In the absence of DNA-based mass intelligence screenings, including familial searching (both of which may be restricted by legislation), there is only one option to potentially avoid or retrospectively solve "cold cases": the DNA-based prediction of …	Article				EVC
Bouakaze C., Keyser C., Crubézy E., Montagnon D., Ludes B.	Pigment phenotype and biogeographical ancestry from ancient skeletal remains: Inferences from multiplexed autosomal SNP analysis	2009	International Journal of Legal Medicine	https://www.scopus.com/inward/record.uri?eid=2-s2.0-67349185068&doi=10.1007%2fs00414-009-0348-5&partnerID=40&md5=b7a24b91590ef74f5e871ee357754c18	In the present study, a multiplexed genotyping assay for ten single nucleotide polymorphisms (SNPs) located within six pigmentation candidate genes was developed on modern biological samples and applied to DNA retrieved from 25 archeological human remains from southern central Siberia dating from the Bronze and Iron Ages. SNP genotyping was successful for the majority of ancient samples and revea…	Article	BGA	Autosomal	3 populations: Asians, Africans and Europeans	EVC	Eye, hair and skin colour	eye (blue, green, grey or brown), hair (red/auburn, blond, light or dark brown, or black), skin (fair, medium, black)	Self-reported via a questionnaire (3 generations)	PCR + SNaPshot™ + CE	STRUCTURE (BGA) and manually according to allele frequencies (EVC)
Daniel R., Sanchez J.J., Nassif N.T., Hernandez A., Walsh S.J.	Partial forensic validation of a 16plex SNP assay for the inference of biogeographical ancestry	2009	Forensic Science International: Genetics Supplement Series	https://www.scopus.com/inward/record.uri?eid=2-s2.0-70649089301&doi=10.1016%2fj.fsigss.2009.08.054&partnerID=40&md5=1038299c85713dfe0dece4326d6fe887	A partial forensic validation study demonstrated the suitability of an ancestry informative 16 locus SNP assay to forensic casework. Crown Copyright © 2009.	Article	BGA	Autosomal	6 major sub-populations in Australia				Self-reported via a questionnaire	PCR + SNaPshot™ + CE	Maxiumum likelihood and Snipper
Chiurillo M.A., Lander N., Rojas M., Sayegh M., Ramirez J.L.	Development of Y-SNP typing assay for forensic application in Venezuelan population	2009	Forensic Science International: Genetics Supplement Series	https://www.scopus.com/inward/record.uri?eid=2-s2.0-70649090197&doi=10.1016%2fj.fsigss.2009.08.045&partnerID=40&md5=96fba0c71ec2082f9c5a4e326b56d8c0	Single-nucleotide polymorphisms of Y-chromosome (Y-SNPs) are genetic markers that can display regional specificity, thus providing useful information about the geographic origin of a subject or evidence under investigation. In this study, we developed 2 multiplex PCRs to analyze 12 SNPs (M2, M3, M9, M35, M45, M96, M170, M174, M201, M207, M304, P25), which occur in basal branches or specific subcl…	Article	BGA	Y-haplogroups					NA	PCR + SNaPshot™ + CE	Classification tree (YCC)
Decorte R.	Genetic identification in the 21st century-Current status and future developments	2010	Forensic Science International	https://www.scopus.com/inward/record.uri?eid=2-s2.0-77955268884&doi=10.1016%2fj.forsciint.2010.02.029&partnerID=40&md5=81eedaf88622926bbd3bc75f0e8fb6e0	In 2010, it is the 25th anniversary of the first paper describing the genetic identification of human individuals by DNA fingerprint analysis. Since then DNA analysis has become a major tool to relate biological evidence to the persons involved in a crime or to determine the biological relationship among individuals. The currently used methodology is the result of major technological changes that…	Article	BGA			EVC
Mengel-From J., Børsting C., Sanchez J.J., Eiberg H., Morling N.	Human eye colour and HERC2, OCA2 and MATP	2010	Forensic Science International: Genetics	https://www.scopus.com/inward/record.uri?eid=2-s2.0-77956929926&doi=10.1016%2fj.fsigen.2009.12.004&partnerID=40&md5=ad06d7eeea78966e61faf52169d914a7	Prediction of human eye colour by forensic genetic methods is of great value in certain crime investigations. Strong associations between blue/brown eye colour and the SNP loci rs1129038 and rs12913832 in the HERC2 gene were recently described. Weaker associations between eye colour and other genetic markers also exist. In 395 randomly selected Danes, we investigated the predictive values of vari…	Article				EVC	Eye colour	blue (blue/grey), blue/green (blue/green and green), green, hazel (blue/grey/green and brown), and brown	Self-reported via a questionnaire	PCR + SNaPshot™ + CE, TaqMan™ SNP genotyping assay	Likelihood ratios (LR)
Noveski P., Trivodalieva S., Efremov G.D., Plaseska-Karanfilska D.	Y chromosome single nucleotide polymorphisms typing by SNaPshot MINISEQUENCING	2010	Balkan Journal of Medical Genetics	https://www.scopus.com/inward/record.uri?eid=2-s2.0-77956084455&doi=10.2478%2fv10034-010-0013-9&partnerID=40&md5=6a2139f7063f047debc37619e6f8812d	Analysis of Y chromosome haplogroups, defined by single nucleotide polymorphisms (SNPs), is now a standard approach for study of the origin of human populations and measurement of the variability among them. It is also a new forensic tool, because it may allow determination of the origin of any male sample of interest. We have used a strategy for rapid, simple and inexpensive Y chromosome SNP typ…	Article	BGA	Y-haplogroups					NA	PCR + SNaPshot™ + CE	Classification tree (YCC)
Walsh S., Lindenbergh A., Zuniga S.B., Sijen T., De Knijff P., Kayser M., Ballantyne K.N.	Developmental validation of the IrisPlex system: Determination of blue and brown iris colour for forensic intelligence	2011	Forensic Science International: Genetics	https://www.scopus.com/inward/record.uri?eid=2-s2.0-80052272794&doi=10.1016%2fj.fsigen.2010.09.008&partnerID=40&md5=c81767090364d23a7eda4067b58fb57c	The IrisPlex system consists of a highly sensitive multiplex genotyping assay together with a statistical prediction model, providing users with the ability to predict blue and brown human eye colour from DNA samples with over 90% precision. This 'DNA intelligence' system is expected to aid police investigations by providing phenotypic information on unknown individuals when conventional DNA prof…	Article				EVC	Eye colour	Blue, intermediate or brown	Visual classification with digital photographs	PCR + SNaPshot™ + CE	Multinomial logistic regression (MLR)
Walsh S., Liu F., Ballantyne K.N., Van Oven M., Lao O., Kayser M.	IrisPlex: A sensitive DNA tool for accurate prediction of blue and brown eye colour in the absence of ancestry information	2011	Forensic Science International: Genetics	https://www.scopus.com/inward/record.uri?eid=2-s2.0-79953836820&doi=10.1016%2fj.fsigen.2010.02.004&partnerID=40&md5=db2b9fb2e47b1797797c0323aea2d727	A new era of 'DNA intelligence' is arriving in forensic biology, due to the impending ability to predict externally visible characteristics (EVCs) from biological material such as those found at crime scenes. EVC prediction from forensic samples, or from body parts, is expected to help concentrate police investigations towards finding unknown individuals, at times when conventional DNA profiling …	Article				EVC	Eye colour	Blue, intermediate or brown	Visual classification with digital photographs	PCR + SNaPshot™ + CE	Multinomial logistic regression (MLR)
McNevin D., Bate A., Daniel R., Walsh S.J.	A preliminary mitochondrial DNA SNP genotyping assay for inferring genealogy	2011	Australian Journal of Forensic Sciences	https://www.scopus.com/inward/record.uri?eid=2-s2.0-78650187155&doi=10.1080%2f00450618.2010.484814&partnerID=40&md5=5ca5a7a486fe93f3576fe44b2a8a80b4	The description of phenotypic traits as a result of eyewitness accounts at crime scenes is a standard police practice. Traditional facial composites have been enhanced more recently by computer-aided photofitting techniques. The 'silent witness' of DNA evidence also has the potential to provide 'molecular photofits'. Ancestry as a phenotypic trait is particularly amenable to molecular photofittin…	Conference Paper	BGA	mt-haplogroups	3 populations: African, Asian and "non-indigineous" Australian (European)				Self-reported via a questionnaire (3 generations)	PCR + SNaPshot™ + CE	Classification tree
Butler K., Peck M., Hart J., Schanfield M., Podini D.	Molecular "eyewitness" : Forensic prediction of phenotype and ancestry	2011	Forensic Science International: Genetics Supplement Series	https://www.scopus.com/inward/record.uri?eid=2-s2.0-82455212916&doi=10.1016%2fj.fsigss.2011.09.109&partnerID=40&md5=aa4147cfbb5e22daa5aa9d552cdda79b	When an STR DNA profile obtained from crime scene evidence does not match identified suspects or profiles from available databases, further DNA analyses targeted at inferring the possible ancestral origin and phenotypic characteristics of the perpetrator (i.e. hair color, skin color and eye color) could yield valuable information. Single Nucleotide Polymorphisms (SNPs), the most common form of ge…	Article	BGA			EVC	Eye, hair and skin colour	eye (brown, blue or other), hair (black, dark brown, light brown, dark blonde, light blonde, or red/auburn), skin (light, medium or dark).	Self-reported via a questionnaire (3 generations), Spectrometry measures (skin colour)	PCR + SNaPshot™ + CE	STRUCTURE (BGA) and Principal components analysis (PCA) (EVC)
Gu Y., Yun L., Zhang L., Yang F., Hou Y.	The potential forensic utility of two single nucleotide polymorphisms in predicting biogeographical ancestry	2011	Forensic Science International: Genetics Supplement Series	https://www.scopus.com/inward/record.uri?eid=2-s2.0-82455206362&doi=10.1016%2fj.fsigss.2011.08.052&partnerID=40&md5=e73dbe74af5690a5820be89b34901828	DNA-based prediction of an individual biogeographical ancestry would provide some investigative lead value in specific forensic cases. Recent studies have shown that single nucleotide polymorphisms (SNPs) in pigmentation-related genes such as SLC24A5 and OCA2 can be considered as ancestry informative markers (AIMs). These markers, usually expected with large differences in phenotype and allele fr…	Article	BGA	Autosomal, pigmentation-related markers	2 populations: Chinese Han and Uyghur				NA	RLFP-PCR	manually according to allele frequencies
Castel C., Piper A.	Development of a SNP multiplex assay for the inference of biogeographical ancestry and pigmentation phenotype	2011	Forensic Science International: Genetics Supplement Series	https://www.scopus.com/inward/record.uri?eid=2-s2.0-82455199230&doi=10.1016%2fj.fsigss.2011.09.067&partnerID=40&md5=18196f266173ef3ea2f4fedc28d6ba96	SNPs exhibiting strong associations with specific populations and/or pigmentation phenotypes have been identified in mitochondrial, Y chromosome and autosomal DNA. Ancestry and phenotype inferences gained from DNA may assist forensic investigations of unknown perpetrators or aid identification of missing persons and disaster victims. To test the predictive power of combining SNPs from all three D…	Article	BGA	Autosomal, Y-haplogroups and mt-haplogroups	major Australian populations: Caucasian, North African/Middle Eastern, Continental Asian, East Asian, Sub-saharan African)	EVC	Eye, hair and skin colour	type 1: Fair skin colour, blonde/light brown hair, blue/green/hazel eyes; type 2: Fair skin colour, black/dark brown hair, blue/green/hazel/dark brown eyes; type 3: Olive skin colour, light/dark brown hair, blue/green/hazel eyes; type 4: Olive/dark skin colour, black/dark brown hair, dark brown eyes.	Self-reported via a questionnaire (3 generations)	PCR + SNaPshot™ + CE	Paetkau population assignment test in GenAlEx
Phillips C., Fondevila M., Vallone P.M., Carla S., Freire-Aradas A., Butler J.M., Lareu M.V., Carracedo A.	Characterization of U.S. population samples using a 34plex ancestry informative SNP multiplex	2011	Forensic Science International: Genetics Supplement Series	https://www.scopus.com/inward/record.uri?eid=2-s2.0-82455209044&doi=10.1016%2fj.fsigss.2011.08.091&partnerID=40&md5=2b2d734545ca4fb3534e7e6fc706af69	The number, scope, and ease of typing of single nucleotide polymorphism (SNP) markers makes them ideal supplements to existing forensic markers sets. SNP typing panels offer additional benefits such as the ability to type degraded DNA, paternity analysis, and the opportunity to infer externally visible traits. SNP also carry the potential to infer the most likely population of origin of an indivi…	Article	BGA	Autosomal	4 populations: U.S. Caucassian, African-American, Hispanics and Asians				Self-reported via a questionnaire	PCR + SNaPshot™ + CE	STRUCTURE
Ziętkiewicz E., Witt M., Daca P., Żebracka-Gala J., Goniewicz M., Jarząb B., Witt M.	Current genetic methodologies in the identification of disaster victims and in forensic analysis	2011	Journal of Applied Genetics	https://www.scopus.com/inward/record.uri?eid=2-s2.0-84856291023&doi=10.1007%2fs13353-011-0068-7&partnerID=40&md5=1dffc415d08211245478d970faf57926	This review presents the basic problems and currently available molecular techniques used for genetic profiling in disaster victim identification (DVI). The environmental conditions of a mass disaster often result in severe fragmentation, decomposition and intermixing of the remains of victims. In such cases, traditional identification based on the anthropological and physical characteristics of …	Review	BGA			EVC
Liu F., van der Lijn F., Schurmann C., Zhu G., Chakravarty M.M., Hysi P.G., Wollstein A., Lao O., de Bruijne M., Ikram M.A., van der Lugt A., Rivadeneira F., Uitterlinden A.G., Hofman A., Niessen W.J., Homuth G., de Zubicaray G., McMahon K.L., Thompson P.M., Daboul A., Puls R., Hegenscheid K., Bevan L., Pausova Z., Medland S.E., Montgomery G.W., Wright M.J., Wicking C., Boehringer S., Spector T.D…	A Genome-Wide Association Study Identifies Five Loci Influencing Facial Morphology in Europeans	2012	PLoS Genetics	https://www.scopus.com/inward/record.uri?eid=2-s2.0-84866903278&doi=10.1371%2fjournal.pgen.1002932&partnerID=40&md5=d667bfebf42b68c88f811b8a02a1605c	Inter-individual variation in facial shape is one of the most noticeable phenotypes in humans, and it is clearly under genetic regulation; however, almost nothing is known about the genetic basis of normal human facial morphology. We therefore conducted a genome-wide association study for facial shape phenotypes in multiple discovery and replication cohorts, considering almost ten thousand indivi…	Article				EVC	Facial morphology		MRI scans and 2D portrait images	Microarray	NU
Pośpiech E., Draus-Barini J., Kupiec T., Wojas-Pelc A., Branicki W.	Prediction of Eye Color from Genetic Data Using Bayesian Approach	2012	Journal of Forensic Sciences	https://www.scopus.com/inward/record.uri?eid=2-s2.0-84863487241&doi=10.1111%2fj.1556-4029.2012.02077.x&partnerID=40&md5=3911899d954d949e1a6f52281d54af8a	Prediction of visible traits from genetic data in certain forensic cases may provide important information that can speed up the process of investigation. Research that has been conducted on the genetics of pigmentation has revealed polymorphisms that explain a significant proportion of the variation observed in human iris color. Here, on the basis of genetic data for the six most relevant eye co…	Article				EVC	Eye colour	Blue, green, hazel or brown; light or dark	Visual classification by a dermatologist	PCR + SNaPshot™ + CE	Bayesian Network (BN)
Walsh S., Wollstein A., Liu F., Chakravarthy U., Rahu M., Seland J.H., Soubrane G., Tomazzoli L., Topouzis F., Vingerling J.R., Vioque J., Fletcher A.E., Ballantyne K.N., Kayser M.	DNA-based eye colour prediction across Europe with the IrisPlex system	2012	Forensic Science International: Genetics	https://www.scopus.com/inward/record.uri?eid=2-s2.0-84858446560&doi=10.1016%2fj.fsigen.2011.07.009&partnerID=40&md5=b6924e985031b11da8ede2af04247dfc	The ability to predict Externally Visible Characteristics (EVCs) from DNA, also referred to as Forensic DNA Phenotyping (FDP), is an exciting new chapter in forensic genetics holding great promise for tracing unknown individuals who are unidentifiable via standard forensic short tandem repeat (STR) profiling. For the purpose of DNA-based eye colour prediction, we previously developed the IrisPlex…	Article				EVC	Eye colour	Blue, intermediate or brown	Visual classification with digital photographs by fieldworkers	PCR + SNaPshot™ + CE	Multinomial logistic regression (MLR)
Sankar P.	Forensic DNA phenotyping: Continuity and change in the history of race, genetics, and policing	2012	Genetics and the Unsettled Past: The Collision of DNA, Race, and History	https://www.scopus.com/inward/record.uri?eid=2-s2.0-84904830655&partnerID=40&md5=1834f99ade25cb24dc10eb583d240dd4	At the 2004 Forensic Bioinformatics conference in Ohio, a speaker announced that a new software program, DNAwitness, had triggered the start of the revolution in forensics. Ushering in the new era would be the program's capability to decipher "an individual's race" "from crime scene DNA." Based on analysis of "the heritable component of race," referred to as biogeographical ancestry, the program …	Book Chapter	BGA
Phillips C., Fondevila M., Lareau M.V.	A 34-plex autosomal SNP single base extension assay for ancestry investigations	2012	Methods in Molecular Biology	https://www.scopus.com/inward/record.uri?eid=2-s2.0-84855867652&doi=10.1007%2f978-1-61779-461-2_8&partnerID=40&md5=c21f6b9c78564f67f6ae9a5f61e96e48	Ancestry inference based on autosomal markers remains a niche approach in forensic analysis: most laboratories feel more secure with a review of the cumulative STR profile frequencies in a range of relevant populations with the possible additional analysis of mitochondrial and/or Y-chromosome variability. However, a proportion of autosomal single nucleotide polymorphisms (SNPs) show very well-dif…	Article	BGA	Autosomal	3 populations: African, East Asian and European				Self-reported via a questionnaire	PCR + SNaPshot™ + CE	Snipper
Wells J.D., Linville J.G.	Overview	2013	Encyclopedia of Forensic Sciences: Second Edition	https://www.scopus.com/inward/record.uri?eid=2-s2.0-85043270998&doi=10.1016%2fB978-0-12-382165-2.00070-2&partnerID=40&md5=f76aa4e3df4f5dd169c1f16f4ee4d2d1	Forensic DNA analysis is an extremely powerful investigative technique that has become, in many ways, the standard by which other forensic sciences are measured. This article reviews the current technology of forensic DNA typing and highlights areas of recent innovation and likely future trends. Although a need to compare new data to previous analyses prevents some potential improvements in genot…	Book Chapter	BGA			EVC
Keating B., Bansal A.T., Walsh S., Millman J., Newman J., Kidd K., Budowle B., Eisenberg A., Donfack J., Gasparini P., Budimlija Z., Henders A.K., Chandrupatla H., Duffy D.L., Gordon S.D., Hysi P., Liu F., Medland S.E., Rubin L., Martin N.G., Spector T.D., Kayser M.	First all-in-one diagnostic tool for DNA intelligence: Genome-wide inference of biogeographic ancestry, appearance, relatedness, and sex with the Identitas v1 Forensic Chip	2013	International Journal of Legal Medicine	https://www.scopus.com/inward/record.uri?eid=2-s2.0-84877873104&doi=10.1007%2fs00414-012-0788-1&partnerID=40&md5=0fb4aa9028283fd90f755a1ebce7586c	When a forensic DNA sample cannot be associated directly with a previously genotyped reference sample by standard short tandem repeat profiling, the investigation required for identifying perpetrators, victims, or missing persons can be both costly and time consuming. Here, we describe the outcome of a collaborative study using the Identitas Version 1 (v1) Forensic Chip, the first commercially av…	Article	BGA	Autosomal, Y-haplogroups and mt-haplogroups	5 populations: European descent (CEU, TSI), African descent (ASW, LWK, MKK, YRI), East Asian descent (CHB, CHD, JPT), South Asian descent (GIH),and South American descent (MEX)	EVC	Eye and hair colour	eye (blue or brown), hair (black/dark brown, brown/light brown/dark blonde, blonde/dark blonde or red)	Self-reported via a questionnaire	GeneChip® array	Principal components analysis (PCA) (BGA) and Multinomial logistic regression (MLR) (EVC)
Draus-Barini J., Walsh S., Pośpiech E., Kupiec T., Głab H., Branicki W., Kayser M.	Bona fide colour: DNA prediction of human eye and hair colour from ancient and contemporary skeletal remains	2013	Investigative Genetics	https://www.scopus.com/inward/record.uri?eid=2-s2.0-84872702994&doi=10.1186%2f2041-2223-4-3&partnerID=40&md5=c7cc8a43f647536d8302ee21af51c681	Background: DNA analysis of ancient skeletal remains is invaluable in evolutionary biology for exploring the history of species, including humans. Contemporary human bones and teeth, however, are relevant in forensic DNA analyses that deal with the identification of perpetrators, missing persons, disaster victims or family relationships. They may also provide useful information towards unravellin…	Article				EVC	Eye and hair colour	eye (blue or brown), hair (blonde, brown, black or red)	NU	PCR + SNaPshot™ + CE	Microsoft Excel macro
Liu F., Wen B., Kayser M.	Colorful DNA polymorphisms in humans	2013	Seminars in Cell and Developmental Biology	https://www.scopus.com/inward/record.uri?eid=2-s2.0-84883270235&doi=10.1016%2fj.semcdb.2013.03.013&partnerID=40&md5=8a245b6988825f284549807a64ab796d	In this review article we summarize current knowledge on how variation on the DNA level influences human pigmentation including color variation of iris, hair, and skin. We review recent progress in the field of human pigmentation genetics by focusing on the genes and DNA polymorphisms discovered to be involved in determining human pigmentation traits, their association with diseases particularly …	Review				EVC
Walsh S., Liu F., Wollstein A., Kovatsi L., Ralf A., Kosiniak-Kamysz A., Branicki W., Kayser M.	The HIrisPlex system for simultaneous prediction of hair and eye colour from DNA	2013	Forensic Science International: Genetics	https://www.scopus.com/inward/record.uri?eid=2-s2.0-84869497281&doi=10.1016%2fj.fsigen.2012.07.005&partnerID=40&md5=f4a357a2a52fd3250f92e330da357936	Recently, the field of predicting phenotypes of externally visible characteristics (EVCs) from DNA genotypes with the final aim of concentrating police investigations to find persons completely unknown to investigating authorities, also referred to as Forensic DNA Phenotyping (FDP), has started to become established in forensic biology. We previously developed and forensically validated the IrisP…	Article				EVC	Eye and hair colour	eye (blue or brown), hair (blonde, brown, black or red)	Self-reported via a questionnaire/visual classification by dermatologist	PCR + SNaPshot™ + CE	Multinomial logistic regression (MLR)
Ruiz Y., Phillips C., Gomez-Tato A., Alvarez-Dios J., Casares De Cal M., Cruz R., Maroñas O., Söchtig J., Fondevila M., Rodriguez-Cid M.J., Carracedo Á., Lareu M.V.	Further development of forensic eye color predictive tests	2013	Forensic Science International: Genetics	https://www.scopus.com/inward/record.uri?eid=2-s2.0-84869497001&doi=10.1016%2fj.fsigen.2012.05.009&partnerID=40&md5=2028b4eeec1b5eafa73c0cf77fdd6782	In forensic analysis predictive tests for external visible characteristics (or EVCs), including inference of iris color, represent a potentially useful tool to guide criminal investigations. Two recent studies, both focused on forensic testing, have analyzed single nucleotide polymorphism (SNP) genotypes underlying common eye color variation (Mengel-From et al., Forensic Sci. Int. Genet. 4:323 an…	Article				EVC	Eye colour	Blue, intermediate or brown; light (blue and intermediate light) or dark (intermediate dark and brown)	Visual classification with digital photographs; self-reported direct ancestry	PCR + SNaPshot™ + CE	Snipper
Kayser M.	Forensic DNA Phenotyping: DNA Testing for Externally Visible Characteristics	2013	Encyclopedia of Forensic Sciences: Second Edition	https://www.scopus.com/inward/record.uri?eid=2-s2.0-84892684079&doi=10.1016%2fB978-0-12-382165-2.00067-2&partnerID=40&md5=be92b43c4482f200cceff496eafe4fc1	The principle limitation of current forensic DNA profiling is that sample donors who are unknown to investigating authorities cannot be identified. Forensic DNA phenotyping (FDP), that is, the extraction of externally visible characteristics of sample donors from crime scene samples, has great potential in helping find these unknown suspects through concentrated police investigations. Recent deve…	Book Chapter				EVC
Yan J., Cao L.P., Ye Y., Wu J., Fu X.D., Hou Y.P.	Association of melanocortin-1-receptor gene polymorphism with freckles in Chinese Han population	2013	Forensic Science International: Genetics Supplement Series	https://www.scopus.com/inward/record.uri?eid=2-s2.0-84889887602&doi=10.1016%2fj.fsigss.2013.10.163&partnerID=40&md5=12b041c37d67dbea844feada282b4787	The DNA-based prediction of physical traits from biological materials has recently gained tremendous interest in criminal investigation. The association between genetic variations and particular external visible characteristics has become the topic of extensive study in forensic genetics. Several studies indicated that the melanocortin-1-receptor (MC1R) gene was probably a main determinant of hum…	Article				EVC	Freckles		Visual classification by a dermatologist	RLFP-PCR	Statistical test (X^2 and Fisher exact test)
Lundsberg B., Johansen P., Børsting C., Morling N.	Development and optimisation of five multiplex assays with 115 of the AIM SNPs from the EUROFORGEN AIMs set on the Sequenom® MassARRAY® system	2013	Forensic Science International: Genetics Supplement Series	https://www.scopus.com/inward/record.uri?eid=2-s2.0-84889880283&doi=10.1016%2fj.fsigss.2013.10.094&partnerID=40&md5=598ac75df9af6bd0cab3636e06f900fe	Ancestry informative markers (AIMs) can be used in forensic genetics to infer the biogeographic ancestry of a person, e.g. from a DNA trace sample found at a crime scene. The European Forensic Genetics Network of Excellence (EUROFORGEN-NOE) selected a panel of more than 200 AIM SNPs with the purpose of developing multiplex assays for forensic ancestry testing. The SNPs were selected to discrimina…	Article	BGA	Autosomal	5 populations: Africans, Europeans, Asians, Native Americans and Pacific Islanders				NA, three generations	Sequenom® MassArray®	NA
Prestes P.R., Mitchell R.J., Santos C., van Oorschot R.A.H.	The SNPforID 34-plex-Its ability to infer level of admixture in individuals	2013	Forensic Science International: Genetics Supplement Series	https://www.scopus.com/inward/record.uri?eid=2-s2.0-84889886968&doi=10.1016%2fj.fsigss.2013.10.006&partnerID=40&md5=7e6afd00c9bf9a92d36c220a1cd50f0c	Forensic scientists use genetic individualization markers to include or exclude persons of interest in investigations. However, when there are no suspects due to absence of database matches or eye-witness information, prediction of biogeographical ancestry can be a valuable investigative tool. The SNP. forID 34-plex uses 34 autosomal markers to predict ancestry from three geographic regions, Afri…	Article	BGA	Autosomal	3 populations: African, East Asian and European				Self-reported via a questionnaire (3 generations)	PCR + SNaPshot™ + CE	STRUCTURE
Phillips C., Aradas A.F., Kriegel A.K., Fondevila M., Bulbul O., Santos C., Rech F.S., Carceles M.D.P., Carracedo Á., Schneider P.M., Lareu M.V.	Eurasiaplex: A forensic SNP assay for differentiating European and South Asian ancestries	2013	Forensic Science International: Genetics	https://www.scopus.com/inward/record.uri?eid=2-s2.0-84876800119&doi=10.1016%2fj.fsigen.2013.02.010&partnerID=40&md5=720f29312df2096b2ad096780326e8bd	We have selected a set of single nucleotide polymorphisms (SNPs) with the specific aim of differentiating European and South Asian ancestries. The SNPs were combined into a 23-plex SNaPshot primer extension assay: Eurasiaplex, designed to complement an existing 34-plex forensic ancestry test with both marker sets occupying well-spaced genomic positions, enabling their combination as single profil…	Article	BGA	Autosomal	4 sub-populations: European, Middle Eastern, East Asian and South Asian				NA	PCR + SNaPshot™ + CE	Snipper
Venables S.J., Mehta B., Daniel R., Walsh S.J., van Oorschot R.A.H., Mcnevin D.	Assessment of high resolution melting analysis as a potential SNP genotyping technique in forensic casework	2014	Electrophoresis	https://www.scopus.com/inward/record.uri?eid=2-s2.0-84917732907&doi=10.1002%2felps.201400089&partnerID=40&md5=52e8e1026662a15d94894938586dfabf	High resolution melting (HRM) analysis is a simple, cost effective, closed tube SNP genotyping technique with high throughput potential. The effectiveness of HRM for forensic SNP genotyping was assessed with five commercially available HRM kits evaluated on the ViiA™ 7 Real Time PCR instrument. Four kits performed satisfactorily against forensically relevant criteria. One was further assessed to …	Article	BGA	Autosomal	NA	EVC	Eye colour		NA	High Resolution Melting (HRM)	NU
Walsh S., Chaitanya L., Clarisse L., Wirken L., Draus-Barini J., Kovatsi L., Maeda H., Ishikawa T., Sijen T., De Knijff P., Branicki W., Liu F., Kayser M.	Developmental validation of the HIrisPlex system: DNA-based eye and hair colour prediction for forensic and anthropological usage	2014	Forensic Science International: Genetics	https://www.scopus.com/inward/record.uri?eid=2-s2.0-84892682806&doi=10.1016%2fj.fsigen.2013.12.006&partnerID=40&md5=147a77f022eed7487e54760f05d005fd	Forensic DNA Phenotyping or 'DNA intelligence' tools are expected to aid police investigations and find unknown individuals by providing information on externally visible characteristics of unknown suspects, perpetrators and missing persons from biological samples. This is especially useful in cases where conventional DNA profiling or other means remain non-informative. Recently, we introduced th…	Article				EVC	Eye and hair colour	eye (blue, intermediate or brown), hair (blonde, brown, black or red)	NA	PCR + SNaPshot™ + CE	Multinomial logistic regression (MLR)
Dembinski G.M., Picard C.J.	Evaluation of the IrisPlex DNA-based eye color prediction assay in a United States population	2014	Forensic Science International: Genetics	https://www.scopus.com/inward/record.uri?eid=2-s2.0-84891814620&doi=10.1016%2fj.fsigen.2013.12.003&partnerID=40&md5=d59a755c8ad97b16bbf68b37bec552fa	DNA phenotyping is a rapidly developing area of research in forensic biology. Externally visible characteristics (EVCs) can be determined based on genotype data, specifically based on single nucleotide polymorphisms (SNPs). These SNPs are chosen based on their association with genes related to the phenotypic expression of interest, with known examples in eye, hair, and skin color traits. DNA phen…	Article				EVC	Eye colour	Blue, intermediate or brown	Visual classification with digital photographs by 5 different examiners/ quantification by Iris melanin index (IMI)	PCR + SNaPshot™ + CE	Multinomial logistic regression (MLR) and Bayesian Network (BN)
Chaitanya L., Walsh S., Andersen J.D., Ansell R., Ballantyne K., Ballard D., Banemann R., Bauer C.M., Bento A.M., Brisighelli F., Capal T., Clarisse L., Gross T.E., Haas C., Hoff-Olsen P., Hollard C., Keyser C., Kiesler K.M., Kohler P., Kupiec T., Linacre A., Minawi A., Morling N., Nilsson H., Norén L., Ottens R., Palo J.U., Parson W., Pascali V.L., Phillips C., Porto M.J., Sajantila A., Schneide…	Collaborative EDNAP exercise on the IrisPlex system for DNA-based prediction of human eye colour	2014	Forensic Science International: Genetics	https://www.scopus.com/inward/record.uri?eid=2-s2.0-84901059881&doi=10.1016%2fj.fsigen.2014.04.006&partnerID=40&md5=87d8a590aaca2ebf4347ce138508be49	The IrisPlex system is a DNA-based test system for the prediction of human eye colour from biological samples and consists of a single forensically validated multiplex genotyping assay together with a statistical prediction model that is based on genotypes and phenotypes from thousands of individuals. IrisPlex predicts blue and brown human eye colour with, on average, >94% precision accuracy usin…	Article				EVC	Eye colour	Blue, intermediate or brown	NU	PCR + SNaPshot™ + CE	Multinomial logistic regression (MLR)
Claes P., Hill H., Shriver M.D.	Toward DNA-based facial composites: Preliminary results and validation	2014	Forensic Science International: Genetics	https://www.scopus.com/inward/record.uri?eid=2-s2.0-84907525285&doi=10.1016%2fj.fsigen.2014.08.008&partnerID=40&md5=16046cbb7695c6b26668e98ec24bfa68	The potential of constructing useful DNA-based facial composites is forensically of great interest. Given the significant identity information coded in the human face these predictions could help investigations out of an impasse. Although, there is substantial evidence that much of the total variation in facial features is genetically mediated, the discovery of which genes and gene variants under…	Article				EVC	Facial morphology		3dMDface system (3D images)/ height, weight, agevand self-reported ancestry and sex	SNPstream®, Microarray	Bootstrapped response-based imputation modeling (BRIM) with Partial least square regression (PLSR)
Pośpiech E., Wojas-Pelc A., Walsh S., Liu F., Maeda H., Ishikawa T., Skowron M., Kayser M., Branicki W.	The common occurrence of epistasis in the determination of human pigmentation and its impact on DNA-based pigmentation phenotype prediction	2014	Forensic Science International: Genetics	https://www.scopus.com/inward/record.uri?eid=2-s2.0-84897032014&doi=10.1016%2fj.fsigen.2014.01.012&partnerID=40&md5=639dcfbdbc18f5e76525fc4de51fc191	The role of epistatic effects in the determination of complex traits is often underlined but its significance in the prediction of pigmentation phenotypes has not been evaluated so far. The prediction of pigmentation from genetic data can be useful in forensic science to describe the physical appearance of an unknown offender, victim, or missing person who cannot be identified via conventional DN…	Article				EVC	Eye, hair and skin colour	eye (blue, green, haze or brown), hair (blond and dark-blond, red, brown or black), skin (Fitzpatrick scale)	Visual classification by a dermatologist	PCR + SNaPshot™ + CE	Multidimensional scaling (MDS) and Logistic Regression (LR)
Freire-Aradas A., Ruiz Y., Phillips C., Maroñas O., Söchtig J., Tato A.G., Dios J.Á., De Cal M.C., Silbiger V.N., Luchessi A.D., Luchessi A.D., Chiurillo M.A., Carracedo Á., Lareu M.V.	Exploring iris colour prediction and ancestry inference in admixed populations of South America	2014	Forensic Science International: Genetics	https://www.scopus.com/inward/record.uri?eid=2-s2.0-84905010064&doi=10.1016%2fj.fsigen.2014.06.007&partnerID=40&md5=c24aa9a23f78dad9ab562fc99ce5bfbe	New DNA-based predictive tests for physical characteristics and inference of ancestry are highly informative tools that are being increasingly used in forensic genetic analysis. Two eye colour prediction models: a Bayesian classifier - Snipper and a multinomial logistic regression (MLR) system for the Irisplex assay, have been described for the analysis of unadmixed European populations. Since mu…	Article	BGA	Autosomal	NA	EVC	Eye colour	Blue, green-hazel or brown	Visual classification with digital photographs by fieldworkers	PCR + SNaPshot™ + CE	STRUCTURE (BGA)/ Multinomial logistic regression (MLR) and Snipper (EVC)
Gettings K.B., Lai R., Johnson J.L., Peck M.A., Hart J.A., Gordish-Dressman H., Schanfield M.S., Podini D.S.	A 50-SNP assay for biogeographic ancestry and phenotype prediction in the U.S. population	2014	Forensic Science International: Genetics	https://www.scopus.com/inward/record.uri?eid=2-s2.0-84884154583&doi=10.1016%2fj.fsigen.2013.07.010&partnerID=40&md5=7c559b70bb4a9a5afda3b239b2b6aa1b	When an STR DNA profile obtained from crime scene evidence does not match identified suspects or profiles from available databases, further DNA analyses targeted at inferring the possible ancestral origin and phenotypic characteristics of the perpetrator could yield valuable information. Single Nucleotide Polymorphisms (SNPs), the most common form of genetic polymorphisms, have alleles associated…	Article	BGA	Autosomal	4 populations: African American, East Asian, European American, Hispanic American/Native American	EVC	Eye, hair and skin colour	NA	NA	PCR + SNaPshot™ + CE	Snipper (BGA) / Multinomial logistic regression (MLR)
Rogalla U., Rychlicka E., Derenko M.V., Malyarchuk B.A., Grzybowski T.	Simple and cost-effective 14-loci SNP assay designed for differentiation of European, East Asian and African samples	2015	Forensic Science International: Genetics	https://www.scopus.com/inward/record.uri?eid=2-s2.0-84908346701&doi=10.1016%2fj.fsigen.2014.09.009&partnerID=40&md5=ae34247c60b608b8e5ccd59e6a87fb94	During every criminal investigation, it is vital to extract as much information as possible from every piece of evidence. When it comes to DNA testing, simple short tandem repeat (STR) typing may soon become a relic because it is now possible to genotype more characteristics. Ancestry informative markers are receiving attention from the forensic community because individuals can be assigned to th…	Article	BGA	Autosomal	3 populations: European, East Asian and African				NA	PCR + SNaPshot™ + CE	STRUCTURE, Snipper and support vector machine (SVM)
Fridman C., Cardena M.M.S.G., Lima F.D.A., Gonçalves F.D.T.	Is it possible to use Forensic DNA phenotyping in Brazilian population?	2015	Forensic Science International: Genetics Supplement Series	https://www.scopus.com/inward/record.uri?eid=2-s2.0-84945556732&doi=10.1016%2fj.fsigss.2015.09.150&partnerID=40&md5=3bfde10210afb242a6398dff49d74b02	The prediction of human traits in order to help forensic investigations has been one of the most interesting researches in the last decade. Some pigmentation genes such as SLC45A2 variants have been associated with phenotypic diversity of skin, eyes and hair color in homogeneous populations. The aim of this study was evaluate the possibility of association between three SLC45A2 polymorphisms (rs2…	Article				EVC	Eye, hair and skin colour	NA	Self-reported via a questionnaire	BigDye terminator Cycle Sequencing + CE	NU
Dario P., Mouriño H., Oliveira A.R., Lucas I., Ribeiro T., Porto M.J., Costa Santos J., Dias D., Corte Real F.	Assessment of IrisPlex-based multiplex for eye and skin color prediction with application to a Portuguese population	2015	International Journal of Legal Medicine	https://www.scopus.com/inward/record.uri?eid=2-s2.0-84943815247&doi=10.1007%2fs00414-015-1248-5&partnerID=40&md5=beb0846e0656a09e3e395468096966d0	DNA phenotyping research is one of the most emergent areas of forensic genetics. Predictions of externally visible characteristics are possible through analysis of single nucleotide polymorphisms. These tools can provide police with “intelligence” in cases where there are no obvious suspects and unknown biological samples found at the crime scene do not result in any criminal DNA database hits. I…	Article				EVC	Eye and skin colour	eye (blue, neither blue nor brown, or brown), skin (Fitzpatrick classification)	Visual classification with digital photographs/ Self-reported age, sex, country of birth and ethinic origin (2 generations)	PCR + SNaPshot™ + CE	Multinomial logistic regression (MLR) (eye) and binomial logistic regression (BLR)
Wolinsky H.	CSI on steroids: DNA-based phenotyping is helping police derive visual information from crime scene samples to aid in the hunt for suspects	2015	EMBO Reports	https://www.scopus.com/inward/record.uri?eid=2-s2.0-84934864447&doi=10.15252%2fembr.201540714&partnerID=40&md5=01e6ff50aa9817a072ea416909ddd8df	Academic researchers and companies are developing forensic DNA phenotyping as a new tool for criminal investigators, as DNA from samples at crime scenes contain potentially useful information about a suspect's hair or eye colour, race, age or facial characteristics. © 2015 The Author.	Article	BGA			EVC
de Araújo Lima F., de Toledo Gonçalves F., Fridman C.	SLC24A5 and ASIP as phenotypic predictors in Brazilian population for forensic purposes	2015	Legal Medicine	https://www.scopus.com/inward/record.uri?eid=2-s2.0-84931570618&doi=10.1016%2fj.legalmed.2015.03.001&partnerID=40&md5=85413ca8338c565d5419d61a6ad27b50	Pigmentation is a variable and complex trait in humans and it is determined by the interaction of environmental factors, age, disease, hormones, exposure to ultraviolet radiation and genetic factors, including pigmentation genes. Many polymorphisms of these genes have been associated with phenotypic diversity of skin, eyes and hair color in homogeneous populations. Phenotype prediction from biolo…	Article				EVC	Eye, hair and skin colour	NA	Self-reported via a questionnaire/ Reflectance from spectrophotometer	Sanger sequencing	Stratification analysis
Pos̈piech E., Karłowska-Pik J., Marcińska M., Abidi S., Andersen J.D., Berge M.V.D., Carracedo Á., Eduardoff M., Freire-Aradas A., Morling N., Sijen T., Skowron M., Söchtig J., Syndercombe-Court D., Weiler N., Schneider P.M., Ballard D., Børsting C., Parson W., Phillips C., Branicki W.	Evaluation of the predictive capacity of DNA variants associated with straight hair in Europeans	2015	Forensic Science International: Genetics	https://www.scopus.com/inward/record.uri?eid=2-s2.0-84942416922&doi=10.1016%2fj.fsigen.2015.09.004&partnerID=40&md5=9d220410149a69a4ac4eea7cc947d861	DNA-based prediction of hair morphology, defined as straight, curly or wavy hair, could contribute to an improved description of an unknown offender and allow more accurate forensic reconstructions of physical appearance in the field of forensic DNA phenotyping. Differences in scalp hair morphology are significant at the worldwide scale and within Europe. The only genome-wide association study ma…	Article				EVC	Hair morphology	straight, wavy or curly	Visual classification with digital photographs by dermatologist	PCR + SNaPshot™ + CE, NGS (Illumina MiSeq™)	Logistic regression (LR), neural networks (NN) and classification and regression tree (CRT)
Söchtig J., Phillips C., Maroñas O., Gómez-Tato A., Cruz R., Alvarez-Dios J., de Cal M.-Á.C., Ruiz Y., Reich K., Fondevila M., Carracedo Á., Lareu M.V.	Exploration of SNP variants affecting hair colour prediction in Europeans	2015	International Journal of Legal Medicine	https://www.scopus.com/inward/record.uri?eid=2-s2.0-84940062443&doi=10.1007%2fs00414-015-1226-y&partnerID=40&md5=69d557343f75460b141362318f7bde98	DNA profiling is a key tool for forensic analysis; however, current methods identify a suspect either by direct comparison or from DNA database searches. In cases with unidentified suspects, prediction of visible physical traits e.g. pigmentation or hair distribution of the DNA donors can provide important probative information. This study aimed to explore single nucleotide polymorphism (SNP) var…	Article				EVC	Hair colour	Fischer-Saller system; 2 categories (light or dark); 4 categories (red, blond, brown or black) or 8 categories (fair and dark blond, light and dark brown and black and carrot-red, auburn and blond-red).	Visual classification with digital photographs by dermatologist	PCR + SNaPshot™ + CE	Logistic regression (LR), Snipper, iterative naïves Bayes (INB)
Kayser M.	Forensic DNA Phenotyping: Predicting human appearance from crime scene material for investigative purposes	2015	Forensic Science International: Genetics	https://www.scopus.com/inward/record.uri?eid=2-s2.0-84930633896&doi=10.1016%2fj.fsigen.2015.02.003&partnerID=40&md5=d29be35b5a075cb9129ef438243cee2c	Abstract Forensic DNA Phenotyping refers to the prediction of appearance traits of unknown sample donors, or unknown deceased (missing) persons, directly from biological materials found at the scene. "Biological witness" outcomes of Forensic DNA Phenotyping can provide investigative leads to trace unknown persons, who are unidentifiable with current comparative DNA profiling. This intelligence ap…	Article	BGA			EVC
Marcińska M., Pośpiech E., Abidi S., Andersen J.D., Van Den Berge M., Carracedo Á., Eduardoff M., Marczakiewicz-Lustig A., Morling N., Sijen T., Skowron M., Söchtig J., Syndercombe-Court D., Weiler N., Schneider P.M., Ballard D., Børsting C., Parson W., Phillips C., Branicki W., EUROFORGEN-NoE Consortium	Evaluation of DNA variants associated with androgenetic alopecia and their potential to predict male pattern baldness	2015	PLoS ONE	https://www.scopus.com/inward/record.uri?eid=2-s2.0-84930660595&doi=10.1371%2fjournal.pone.0127852&partnerID=40&md5=cc2e8870a51a10ea60b723e086803b80	Androgenetic alopecia, known in men as male pattern baldness (MPB), is a very conspicuous condition that is particularly frequent among European men and thus contributes markedly to variation in physical appearance traits amongst Europeans. Recent studies have revealed multiple genes and polymorphisms to be associated with susceptibility to MPB. In this study, 50 candidate SNPs for androgenetic a…	Article				EVC	Male pattern baldness	Norwood-Hamilton classification system; below or older 50 years and significant baldness or below or older years and lacking baldness	Visual classification with digital photographs by dermatologist	PCR + SNaPshot™ + CE	Binary logistic regression (BLR), Genotype risk score (GRS), Multifactor dimensionality reduction (MDR),
Daniel R., Santos C., Phillips C., Fondevila M., Van Oorschot R.A.H., Carracedo Á., Lareu M.V., McNevin D.	A SNaPshot of next generation sequencing for forensic SNP analysis	2015	Forensic Science International: Genetics	https://www.scopus.com/inward/record.uri?eid=2-s2.0-84907817843&doi=10.1016%2fj.fsigen.2014.08.013&partnerID=40&md5=504f4c3332cf97f9686863c16d4a682f	Forensic phenotyping can provide useful intelligence regarding the biogeographical ancestry (BGA) and externally visible characteristics (EVCs) of the donor of an evidentiary sample. Currently, single nucleotide polymorphism (SNP) based inference of BGA and EVCs is performed most commonly using SNaPshot®, a single base extension (SBE) assay. However, a single SNaPshot multiplex PCR is limited to …	Article	BGA	Autosomal	5 populations: African, East Asian and European, Middle Eastern and South Asian	EVC	Eye colour	Blue, intermediate or brown	NA	PCR + SNaPshot™ + CE, Sanger sequencing + CE, NGS (Ion Torrent™ PGM)	NU
Ribeiro J., Pereira V., Kondili A., Miniati P., Børsting C., Morling N., EUROFORGEN-NoE	Typing of 111 ancestry informative markers in an Albanian population	2015	Forensic Science International: Genetics Supplement Series	https://www.scopus.com/inward/record.uri?eid=2-s2.0-84945345089&doi=10.1016%2fj.fsigss.2015.09.050&partnerID=40&md5=62215fa7964fda9aebf05ba61c43e5dc	Genetically based prediction of ancestry has a great potential in forensic genetics and may be used as an investigative lead in crime case work or missing person identification. The EUROFORGEN-NoE consortium developed four PCR and SBE multiplexes for typing of 111 ancestry informative markers (AIMs) with the purpose of differentiating Middle Eastern populations from those of the rest of the world…	Article	BGA	Autosomal	Differentiation Middle Eastern					Sequenom® MassArray®	Multidimensional scaling (MDS), principal component analysis (PCA)
Prestes P.R., Mitchell R.J., Daniel R., Sanchez J.J., Van Oorschot R.A.H.	Predicting biogeographical ancestry in admixed individuals - Values and limitations of using uniparental and autosomal markers	2015	Australian Journal of Forensic Sciences	https://www.scopus.com/inward/record.uri?eid=2-s2.0-84953355642&doi=10.1080%2f00450618.2015.1022600&partnerID=40&md5=c5904dc9ced58557c266fcaa85168eea	When microsatellite profiles generated from crime scene samples do not match a known person, or eye-witness information is unreliable, highly informative uniparental and autosomal markers can help unveil biogeographical ancestry. However, as genetic admixture is becoming increasingly common in cosmopolitan societies, concern arises with their accuracy and suitability when dealing with samples fro…	Article	BGA	Autosomal, Y-haplogroups and mt-haplogroups	Admixed European and Asian				Self-reported via a questionnaire (3 generations)	PCR + SNaPshot™ + CE, High resolution melting (HRM)	Classification tree, STRUCTURE
Matheson S.	DNA Phenotyping: Snapshot of a Criminal	2016	Cell	https://www.scopus.com/inward/record.uri?eid=2-s2.0-84983732390&doi=10.1016%2fj.cell.2016.08.016&partnerID=40&md5=583034b7cc9c50240686c0dfe7fb9115	Recent progresses in genomic technologies provide both opportunities and challenges to forensics. © 2016 Elsevier Inc.	Note				EVC
Pośpiech E., Karłowska-Pik J., Ziemkiewicz B., Kukla M., Skowron M., Wojas-Pelc A., Branicki W.	Further evidence for population specific differences in the effect of DNA markers and gender on eye colour prediction in forensics	2016	International Journal of Legal Medicine	https://www.scopus.com/inward/record.uri?eid=2-s2.0-84975882606&doi=10.1007%2fs00414-016-1388-2&partnerID=40&md5=6893ba4a0b6277d9def09987ad207aab	The genetics of eye colour has been extensively studied over the past few years, and the identified polymorphisms have been applied with marked success in the field of Forensic DNA Phenotyping. A picture that arises from evaluation of the currently available eye colour prediction markers shows that only the analysis of HERC2-OCA2 complex has similar effectiveness in different populations, while t…	Article				EVC	Eye colour	Blue, green, hazel or brown	Visual classification by a dermatologist	PCR + SNaPshot™ + CE	Neural networks (NN), multinomial logistic regression (MLR)
Walsh S., Kayser M.	A practical guide to the HIrisPlex system: Simultaneous prediction of eye and hair color from DNA	2016	Methods in Molecular Biology	https://www.scopus.com/inward/record.uri?eid=2-s2.0-84990033183&doi=10.1007%2f978-1-4939-3597-0_17&partnerID=40&md5=091b1d9c6021ed28e88deebc79a59a17	The HIrisPlex system, which consists of two parts, allows the simultaneous prediction of eye and hair color from DNA, e.g., samples extracted from crime scene evidence. The first part is a highly sensitive multiplex genotyping assay consisting of 24 DNA markers using SNaPshot™ chemistry, for analysis on all Capillary Electrophoresis machines. The second part consists of statistical models that re…	Article				EVC	Eye colour	Blue, intermediate or brown	NA	PCR + SNaPshot™ + CE	Multinomial logistic regression (MLR)
Mehta B., Daniel R., Phillips C., Doyle S., Elvidge G., McNevin D.	Massively parallel sequencing of customised forensically informative SNP panels on the MiSeq	2016	Electrophoresis	https://www.scopus.com/inward/record.uri?eid=2-s2.0-84994177767&doi=10.1002%2felps.201600190&partnerID=40&md5=e398d211cb869206e976cfb6248e9d66	Forensic DNA-based intelligence, or forensic DNA phenotyping, utilises SNPs to infer the biogeographical ancestry and externally visible characteristics of the donor of evidential material. SNaPshot® is a commonly employed forensic SNP genotyping technique, which is limited to multiplexes of 30–40 SNPs in a single reaction and prone to PCR contamination. Massively parallel sequencing has the abil…	Article	BGA	Autosomal	5 global population, and European and Pacific sub-populations	EVC	Eye colour	Blue, intermediate or brown	NA	PCR + SNaPshot™ + CE, NGS (Illumina MiSeq™)	NA
De La Puente M., Santos C., Fondevila M., Manzo L., Carracedo Á., Lareu M.V., Phillips C.	The Global AIMs Nano set: A 31-plex SNaPshot assay of ancestry-informative SNPs	2016	Forensic Science International: Genetics	https://www.scopus.com/inward/record.uri?eid=2-s2.0-84958231278&doi=10.1016%2fj.fsigen.2016.01.015&partnerID=40&md5=65bb2c19e95dcf457893037f11840d47	A 31-plex SNaPshot assay, named 'Global AIMs Nano', has been developed by reassembling the most differentiated markers of the EUROFORGEN Global AIM-SNP set. The SNPs include three tri-allelic loci and were selected with the goal of maintaining a balanced differentiation of: Africans, Europeans, East Asians, Oceanians and Native Americans. The Global AIMs Nano SNP set provides higher divergence be…	Article	BGA	Autosomal	5 populations: Africans, Europeans, East Asians, Native Americans and Oceanians				NA	PCR + SNaPshot™ + CE	STRUCTURE
Bulbul O., Filoglu G., Zorlu T., Altuncul H., Freire-Aradas A., Söchtig J., Ruiz Y., Klintschar M., Triki-Fendri S., Rebai A., Phillips C., Lareu M.V., Carracedo Á., Schneider P.M.	Inference of biogeographical ancestry across central regions of Eurasia	2016	International Journal of Legal Medicine	https://www.scopus.com/inward/record.uri?eid=2-s2.0-84954361595&doi=10.1007%2fs00414-015-1246-7&partnerID=40&md5=84079cb01f8be38051cfa2055a1b91b6	The inference of biogeographical ancestry (BGA) can provide useful information for forensic investigators when there are no suspects to be compared with DNA collected at the crime scene or when no DNA database matches exist. Although public databases are increasing in size and population scope, there is a lack of information regarding genetic variation in Eurasian populations, especially in centr…	Article	BGA	Autosomal	3 populations: European, East Asian and African	EVC	Eye, hair and skin colour	NU	NA	PCR + SNaPshot™ + CE	STRUCTURE, PCA, DAPC and Snipper
Liu F., Hamer M.A., Heilmann S., Herold C., Moebus S., Hofman A., Uitterlinden A.G., Nöthen M.M., Van Duijn C.M., Nijsten T.E.C., Kayser M.	Prediction of male-pattern baldness from genotypes	2016	European Journal of Human Genetics	https://www.scopus.com/inward/record.uri?eid=2-s2.0-84945580827&doi=10.1038%2fejhg.2015.220&partnerID=40&md5=55af0de08b1e566c182791a56b467708	The global demand for products that effectively prevent the development of male-pattern baldness (MPB) has drastically increased. However, there is currently no established genetic model for the estimation of MPB risk. We conducted a prediction analysis using single-nucleotide polymorphisms (SNPs) identified from previous GWASs of MPB in a total of 2725 German and Dutch males. A logistic regressi…	Article				EVC	Male pattern baldness	Early-onset, middle-aged and elderly	Visual classification by physician according to Norwood-Hamilton grading scale	NU	Logistic regression (LR)
Wendt F.R., Churchill J.D., Novroski N.M.M., King J.L., Ng J., Oldt R.F., McCulloh K.L., Weise J.A., Smith D.G., Kanthaswamy S., Budowle B.	Genetic analysis of the Yavapai Native Americans from West-Central Arizona using the Illumina MiSeq FGx™ forensic genomics system	2016	Forensic Science International: Genetics	https://www.scopus.com/inward/record.uri?eid=2-s2.0-84971317361&doi=10.1016%2fj.fsigen.2016.05.008&partnerID=40&md5=70b1d0ada8ee7513969d19ffa727f09f	Forensically-relevant genetic markers were typed for sixty-two Yavapai Native Americans using the ForenSeq™ DNA Signature Prep Kit.These data are invaluable to the human identity community due to the greater genetic differentiation among Native American tribes than among other subdivisions within major populations of the United States. Autosomal, X-chromosomal, and Y-chromosomal short tandem repe…	Article	BGA	Autosomal	4 populations: European, American, African, and East Asian	EVC	Eye and hair colour	NA	Self-reported	NGS (Illumina MiSeq™)	Principal components analysis (PCA) (BGA) and ForenSeq™ UAS (EVC)
Andrade E.S., Fracasso N.C.A., Strazza Júnior P.S., Simões A.L., Mendes-Junior C.T.	Associations of OCA2-HERC2 SNPs and haplotypes with human pigmentation characteristics in the Brazilian population	2017	Legal Medicine	https://www.scopus.com/inward/record.uri?eid=2-s2.0-85007206173&doi=10.1016%2fj.legalmed.2016.12.003&partnerID=40&md5=5e6be00e260ddfa8252e5675c3bc053c	Panels composed of Single Nucleotide Polymorphisms (SNPs) in genes related to pigmentation, when associated with different phenotypes, may assist in predicting the physical appearance of an individual, being very useful in forensic caseworks. We evaluated the association of seven OCA2-HERC2 SNPs and haplotypes with pigmentation characteristics (eye, skin, hair and freckles) in the highly admixed …	Article				EVC	Eye, hair and skin colour, freckles	eye (blue, green, light brown and dark brown), hair (red, blond, brown and black), skin (light, average and dark) and freckles (presence)	Self-reported via a questionnaire, visually scored by researcher (eye and hair colour only)	RLFP-PCR	NU
Wang Q., Jin B., Luo X., Feng T., Xia Y., Liang W., Zhang L.	Association between BMP4 gene polymorphisms and eyelid traits in Chinese Han population	2017	Forensic Science International: Genetics Supplement Series	https://www.scopus.com/inward/record.uri?eid=2-s2.0-85030463732&doi=10.1016%2fj.fsigss.2017.09.112&partnerID=40&md5=b4a35b899c12a084460083d52d114043	Forensic DNA phenotyping (FDP) refers to the prediction of unknown sample donors’ externally visible characteristics (EVCs) using only genetic information. Previous work indicated a promising FDP application of DNA-based eyelid traits prediction, especially for East Asian. To evaluate the association between polymorphisms of BMP4 gene and several types of eyelid traits, i.e. single eyelid (206 ca…	Article				EVC	Facial morphology	Eyelid (single, double and atypical double)	Visual classification with digital photographs	RLFP-PCR	NU
Xie M., Song F., Li J., Ma H., Wu J., Hou Y.	Characteristics of SNPs related with high myopia traits in Chinese Han population	2017	Forensic Science International: Genetics Supplement Series	https://www.scopus.com/inward/record.uri?eid=2-s2.0-85029529015&doi=10.1016%2fj.fsigss.2017.09.012&partnerID=40&md5=9f7def586b093f65ddd8fab5daf7a15e	High myopia, as a kind of phenotypic traits, can be used to enhance the ability of personal identification in forensic case. To elucidate single nucleotide polymorphisms (SNPs) of microRNA related with high myopia in Chinese Han population, five SNPs were investigated with 200 (100 high myopia and 100 normal subjects) unrelated individuals from Sichuan province through SNaPshot method. Two SNPs s…	Article				EVC	Myopia	High myopia	Specialized standard diagnostic criteria	PCR + SNaPshot™ + CE	NU
Morelato M., Barash M., Blanes L., Chadwick S., Dilag J., Kuzhiumparambil U., Nizio K.D., Spindler X., Moret S.	Forensic Science: Current State and Perspective by a Group of Early Career Researchers	2017	Foundations of Science	https://www.scopus.com/inward/record.uri?eid=2-s2.0-84986276780&doi=10.1007%2fs10699-016-9500-0&partnerID=40&md5=5295170dbdc780c02ea78faf731351fc	Forensic science and its influence on policing and the criminal justice system have increased since the beginning of the twentieth century. While the philosophies of the forensic science pioneers remain the pillar of modern practice, rapid advances in technology and the underpinning sciences have seen an explosion in the number of disciplines and tools. Consequently, the way in which we exploit a…	Article	BGA			EVC
Lim S., Youn J.P., Hong S., Choi D., Moon S., Kim W., Han M., Hwang S.Y.	Customized multiplexing SNP panel for Korean-specific DNA phenotyping in forensic applications	2017	Genes and Genomics	https://www.scopus.com/inward/record.uri?eid=2-s2.0-85019766172&doi=10.1007%2fs13258-016-0509-0&partnerID=40&md5=240a88b73101836de6a3d7675b098624	Due to the recent growth of the alien population in Korea, tracking the ethnic origin of human specimens has gained importance in genetic forensics. To address this issue, we developed a method to analyze single nucleotide polymorphisms (SNPs) based on next-generation sequencing (NGS) technology, which is now being used for personal identification in forensics. We designed a panel of 153 Korean-s…	Article	BGA	Autosomal	Korean population	EVC	Eye, hair and skin colour	NA	NA	NGS (Ion Torrent)	NU
Caliebe A., Walsh S., Liu F., Kayser M., Krawczak M.	Likelihood ratio and posterior odds in forensic genetics: Two sides of the same coin	2017	Forensic Science International: Genetics	https://www.scopus.com/inward/record.uri?eid=2-s2.0-85014991904&doi=10.1016%2fj.fsigen.2017.03.004&partnerID=40&md5=9db9343b1db778c77924d289531ef709	It has become widely accepted in forensics that, owing to a lack of sensible priors, the evidential value of matching DNA profiles in trace donor identification or kinship analysis is most sensibly communicated in the form of a likelihood ratio (LR). This restraint does not abate the fact that the posterior odds (PO) would be the preferred basis for returning a verdict. A completely different sit…	Article	BGA			EVC
Chaitanya L., Pajnič I.Z., Walsh S., Balažic J., Zupanc T., Kayser M.	Bringing colour back after 70 years: Predicting eye and hair colour from skeletal remains of World War II victims using the HIrisPlex system	2017	Forensic Science International: Genetics	https://www.scopus.com/inward/record.uri?eid=2-s2.0-84993960932&doi=10.1016%2fj.fsigen.2016.10.004&partnerID=40&md5=a05016cb92874e4bda1933929c380b52	Retrieving information about externally visible characteristics from DNA can provide investigative leads to find unknown perpetrators, and can also help in disaster victim and other missing person identification cases. Aiming for the application to both types of forensic casework, we previously developed and forensically validated the HIrisPlex test system enabling parallel DNA prediction of eye …	Article				EVC	Eye and hair colour	eye (blue, intermediate or brown), hair (blonde, brown, black or red)	NU	PCR + SNaPshot™ + CE	Multinomial logistic regression (MLR)
Mehta B., Daniel R., Phillips C., McNevin D.	Forensically relevant SNaPshot® assays for human DNA SNP analysis: a review	2017	International Journal of Legal Medicine	https://www.scopus.com/inward/record.uri?eid=2-s2.0-84994691331&doi=10.1007%2fs00414-016-1490-5&partnerID=40&md5=0b6db2cbebd4cdcc6a61083951f85923	Short tandem repeats are the gold standard for human identification but are not informative for forensic DNA phenotyping (FDP). Single-nucleotide polymorphisms (SNPs) as genetic markers can be applied to both identification and FDP. The concept of DNA intelligence emerged with the potential for SNPs to infer biogeographical ancestry (BGA) and externally visible characteristics (EVCs), which toget…	Review	BGA			EVC
Gomes C., Fondevila M., Palomo-Díez S., Pardiñas A.F., López-Matayoshi C., Baeza-Richer C., López-Parra A.M., Lareu M.V., López B., Arroyo-Pardo E.	Phenotyping the ancient world: The physical appearance and ancestry of very degraded samples from a chalcolithic human remains	2017	Forensic Science International: Genetics Supplement Series	https://www.scopus.com/inward/record.uri?eid=2-s2.0-85030628785&doi=10.1016%2fj.fsigss.2017.09.188&partnerID=40&md5=680b3b3ee1fc8de0cd62f9e51d890859	The genetic study of ancient samples is quite similar to a forensic critical sample analysis with an unknown origin. In both cases, it is not possible to compare the genetic information with other family members, being almost impossible to achieve the individual identification. The prediction of externally visible characteristics (EVC) of an individual and his biogeographical ancestry could defin…	Article	BGA	Autosomal, mt-haplogroups	5 populations: European, Sub-Saharian African, East-Asian, American and Oceanian	EVC	Eye, hair and skin colour	eye (brown, hazel-green, blue), hair (far vs dark, red, blond, brown and black), skin (white, intermediate, black)	NU	NA	Snipper
Cheung E.Y.Y., Gahan M.E., McNevin D.	Prediction of biogeographical ancestry from genotype: a comparison of classifiers	2017	International Journal of Legal Medicine	https://www.scopus.com/inward/record.uri?eid=2-s2.0-85006341344&doi=10.1007%2fs00414-016-1504-3&partnerID=40&md5=f81154421951fe2d8c18ee7680de2323	DNA can provide forensic intelligence regarding a donor’s biogeographical ancestry (BGA) and other externally visible characteristics (EVCs). A number of algorithms have been proposed to assign individual human genotypes to a BGA using ancestry informative marker (AIM) panels. This study compares the BGA assignment accuracy of the population clustering program STRUCTURE and three generic classifi…	Article	BGA
Truelsen D.M., Farzad M.S., Mogensen H.S., Pereira V., Tvedebrink T., Børsting C., Morling N.	Typing of two Middle Eastern populations with the Precision ID Ancestry Panel	2017	Forensic Science International: Genetics Supplement Series	https://www.scopus.com/inward/record.uri?eid=2-s2.0-85029749968&doi=10.1016%2fj.fsigss.2017.09.133&partnerID=40&md5=f7a1da040ec8362f7bb51f3bc5308d4b	Ancestry informative markers have a great potential for ancestry inference in forensic genetic casework. However, applying ancestry inference in casework requires sufficient allele frequency data on as many populations as possible to allow the determination of biogeographical origin. Therefore, Turkish and Iranian individuals were SNP typed with Massively Parallel Sequencing with the Precision ID…	Article	BGA	Autosomal	7 populations: European, African, Native American, East-Asian, Oceanian, South-Asian, South-West Asian				NA	NGS	STRUCTURE
García O., Ajuriagerra J.A., Alday A., Alonso S., Pérez J.A., Soto A., Uriarte I., Yurrebaso I.	Frequencies of the precision ID ancestry panel markers in Basques using the Ion Torrent PGM™ platform	2017	Forensic Science International: Genetics	https://www.scopus.com/inward/record.uri?eid=2-s2.0-85029564621&doi=10.1016%2fj.fsigen.2017.09.006&partnerID=40&md5=228f68bdeeed1aa4d0bf18e6aaa2fde6	The Precision ID Ancestry Panel for the Ion Torrent PGM™ platform is able to genotype 165 autosomal SNPs by massively parallel sequencing (MPS). In the present study, we evaluated the depth of coverage, the locus strand balance and the heterozygote balance of the above panel. The SNPs rs1569175, rs2306040, rs9845457, rs1407434, and rs10007810 showed a low performance, due either to a low coverage…	Article	BGA	Autosomal	7 populations: European, African, Native American, East-Asian, Oceanian, South-Asian, South-West Asian				Self-reported (8 surnames and birthplace of grandparents)	NGS (Ion Torrent)	HID Genotyping PlugIn, Principal components analysis (PCA)
Mehta B., Daniel R., McNevin D.	HRM and SNaPshot as alternative forensic SNP genotyping methods	2017	Forensic Science, Medicine, and Pathology	https://www.scopus.com/inward/record.uri?eid=2-s2.0-85019542613&doi=10.1007%2fs12024-017-9874-5&partnerID=40&md5=fe10ed72999ef9296a6c5b5724e7bd42	Single nucleotide polymorphisms (SNPs) have been widely used in forensics for prediction of identity, biogeographical ancestry (BGA) and externally visible characteristics (EVCs). Single base extension (SBE) assays, most notably SNaPshot® (Thermo Fisher Scientific), are commonly used for forensic SNP genotyping as they can be employed on standard instrumentation in forensic laboratories (e.g. cap…	Article	BGA	Autosomal	3 populations: African, East Asian and European	EVC	Eye colour	Blue, intermediate or brown	Self-reported	PCR + SNaPshot™ + CE, High resolution melting (HRM)	Multinomial logistic regression (MLR)
Jäger A.C., Alvarez M.L., Davis C.P., Guzmán E., Han Y., Way L., Walichiewicz P., Silva D., Pham N., Caves G., Bruand J., Schlesinger F., Pond S.J.K., Varlaro J., Stephens K.M., Holt C.L.	Developmental validation of the MiSeq FGx Forensic Genomics System for Targeted Next Generation Sequencing in Forensic DNA Casework and Database Laboratories	2017	Forensic Science International: Genetics	https://www.scopus.com/inward/record.uri?eid=2-s2.0-85011593651&doi=10.1016%2fj.fsigen.2017.01.011&partnerID=40&md5=b7ff7537055683c30af4b014aec300d6	Human DNA profiling using PCR at polymorphic short tandem repeat (STR) loci followed by capillary electrophoresis (CE) size separation and length-based allele typing has been the standard in the forensic community for over 20 years. Over the last decade, Next-Generation Sequencing (NGS) matured rapidly, bringing modern advantages to forensic DNA analysis. The MiSeq FGx™ Forensic Genomics System, …	Article	BGA	Autosomal	NA	EVC	Eye, hair and skin colour	NA	NA	NGS (Illumina MiSeq™)	Illumina ForenSeq Universal analysis Software™
Hollard C., Keyser C., Delabarde T., Gonzalez A., Vilela Lamego C., Zvénigorosky V., Ludes B.	Case report: on the use of the HID-Ion AmpliSeq™ Ancestry Panel in a real forensic case	2017	International Journal of Legal Medicine	https://www.scopus.com/inward/record.uri?eid=2-s2.0-84979983674&doi=10.1007%2fs00414-016-1425-1&partnerID=40&md5=2fbab4c478acb863ae749c2e01da1def	In the absence of any other conclusive forensic evidence, DNA profiling is the method of choice for body identification. This study focuses on the case of a carbonized corpse whose complete autosomal short tandem repeat (STR) profile could not lead to direct identification by the investigators. To assist in the progress of investigation, we endeavoured to determine the biogeographical origin and …	Article	BGA	Autosomal, Y-haplogroups and mt-haplogroups	7 populations: European, African, Native American, East-Asian, Oceanian, South-Asian, South-West Asian	EVC	Eye colour	Blue, intermediate or brown	NU	NGS (Ion Torrent) (BGA), Sequenom® MassArray® (EVC)	Multinomial logistic regression (MLR) (EVC), HID Genotyping PlugIn (BGA)
Silvia A.L., Shugarts N., Smith J.	A preliminary assessment of the ForenSeq™ FGx System: next generation sequencing of an STR and SNP multiplex	2017	International Journal of Legal Medicine	https://www.scopus.com/inward/record.uri?eid=2-s2.0-84992377630&doi=10.1007%2fs00414-016-1457-6&partnerID=40&md5=e42b40a362a4537a1f4cf8e58807d5b9	The ForenSeq™ FGx System (Illumina, San Diego, CA) was initially evaluated in concordance with SWGDAM guidelines for internal validation to determine the quality of the system’s components: the ForenSeq™ DNA Signature Prep Kit reagents, the MiSeq FGx™ instrument, and the ForenSeq™ Universal Analysis Software, for the analysis of targeted, forensically informative single nucleotide polymorphisms (…	Article	BGA	Autosomal	NA	EVC	Eye, hair and skin colour	NA	NU	NGS (Illumina MiSeq™)	Illumina ForenSeq Universal analysis Software™
Pereira V., Mogensen H.S., Børsting C., Morling N.	Evaluation of the Precision ID Ancestry Panel for crime case work: A SNP typing assay developed for typing of 165 ancestral informative markers	2017	Forensic Science International: Genetics	https://www.scopus.com/inward/record.uri?eid=2-s2.0-85014480565&doi=10.1016%2fj.fsigen.2017.02.013&partnerID=40&md5=30903f85a3a660c88696eeb4604784f0	The application of massive parallel sequencing (MPS) methodologies in forensic genetics is promising and it is gradually being implemented in forensic genetic case work. One of the major advantages of these technologies is that several traditional electrophoresis assays can be combined into one single MPS assay. This reduces both the amount of sample used and the time of the investigations. This …	Article	BGA	Autosomal	7 populations: European, African, Native American, East-Asian, Oceanian, South-Asian, South-West Asian				Self-reported via a questionnaire (3 generations)	NGS (Ion Torrent)	HID Genotyping PlugIn, STRUCTURE, PCA
Oh C.S., Shin D.H., Hong J.H., Lee S.D., Lee E.	Single-nucleotide polymorphism analyses on ABCC11, EDAR, FGFR2, and ABO genotypes of mummified people of the Joseon Dynasty, South Korea	2018	Anthropological Science	https://www.scopus.com/inward/record.uri?eid=2-s2.0-85052674562&doi=10.1537%2fase.180302&partnerID=40&md5=d88be5b23064adf86cb7f91caeb0726f	Although previous studies have demonstrated successful single-nucleotide polymorphism (SNP) genotyping of modern samples, the potential applicability of this methodology to ancient human specimens has not been confirmed. With regard in particular to the SNPs in the ABCC11, EDAR, FGFR2, and ABO genes, all of which are commonly analyzed in biomedical research, only a relatively limited number of pa…	Article				EVC	Hair morphology	NA	NU	PCR + SNaPshot™ + CE, High resolution melting (HRM)	NU
Pośpiech E., Chen Y., Kukla-Bartoszek M., Breslin K., Aliferi A., Andersen J.D., Ballard D., Chaitanya L., Freire-Aradas A., van der Gaag K.J., Girón-Santamaría L., Gross T.E., Gysi M., Huber G., Mosquera-Miguel A., Muralidharan C., Skowron M., Carracedo Á., Haas C., Morling N., Parson W., Phillips C., Schneider P.M., Sijen T., Syndercombe-Court D., Vennemann M., Wu S., Xu S., Jin L., Wang S., Zh…	Towards broadening Forensic DNA Phenotyping beyond pigmentation: Improving the prediction of head hair shape from DNA	2018	Forensic Science International: Genetics	https://www.scopus.com/inward/record.uri?eid=2-s2.0-85053904609&doi=10.1016%2fj.fsigen.2018.08.017&partnerID=40&md5=76d391014eb66ad9d25df2b2cc63ddbb	Human head hair shape, commonly classified as straight, wavy, curly or frizzy, is an attractive target for Forensic DNA Phenotyping and other applications of human appearance prediction from DNA such as in paleogenetics. The genetic knowledge underlying head hair shape variation was recently improved by the outcome of a series of genome-wide association and replication studies in a total of 26,96…	Article				EVC	Hair morphology	6-point scale (0-straight, 1-slightly wavy, 2-wavy, 3-big curls, 4-small curls, 5-very tight curls)	Visual classification by a dermatologist, questionnaire, digital photographs	NGS (Illumina MiSeq™, Ion Torrent), Sequenom® MassArray®	Multinomial and binomial logistic regression (MLR)
Kowalczyk M., Zawadzka E., Szewczuk D., Gryzińska M., Jakubczak A.	Molecular markers used in forensic genetics	2018	Medicine, Science and the Law	https://www.scopus.com/inward/record.uri?eid=2-s2.0-85055072497&doi=10.1177%2f0025802418803852&partnerID=40&md5=7efcd2a0b789c8c3ba5bba024eb23004	Forensic genetics is a field that has become subject to increasing interest in recent years. Both the technology and the markers used for forensic purposes have changed since the 1980s. The minisatellite sequences used in the famous Pitchfork case introduced genetics to the forensic sciences. Minisatellite sequences have now been replaced by more sensitive microsatellite markers, which have becom…	Review	BGA			EVC
Kukla-Bartoszek M., Pośpiech E., Spólnicka M., Karłowska-Pik J., Strapagiel D., Żądzińska E., Rosset I., Sobalska-Kwapis M., Słomka M., Walsh S., Kayser M., Sitek A., Branicki W.	Investigating the impact of age-depended hair colour darkening during childhood on DNA-based hair colour prediction with the HIrisPlex system	2018	Forensic Science International: Genetics	https://www.scopus.com/inward/record.uri?eid=2-s2.0-85048590229&doi=10.1016%2fj.fsigen.2018.06.007&partnerID=40&md5=99ebf0fa3ad88107473398a1e058cb5b	Predictive DNA analysis of externally visible characteristics exerts an increasing influence on contemporary forensic and anthropological investigations, with pigmentation traits currently being the most advanced for predictive modelling. Since pigmentation prediction error in some cases may be due to the result of age-related hair colour darkening, and sex influence in eye colour, this study aim…	Article				EVC	Eye and hair colour	eye (blue, intermediate or brown), hair (blonde, brown, black or red)	Visual classification by a dermatologist	NGS (Ion Torrent)	Multinomial logistic regression (MLR)
Chaitanya L., Breslin K., Zuñiga S., Wirken L., Pośpiech E., Kukla-Bartoszek M., Sijen T., Knijff P.D., Liu F., Branicki W., Kayser M., Walsh S.	The HIrisPlex-S system for eye, hair and skin colour prediction from DNA: Introduction and forensic developmental validation	2018	Forensic Science International: Genetics	https://www.scopus.com/inward/record.uri?eid=2-s2.0-85046639410&doi=10.1016%2fj.fsigen.2018.04.004&partnerID=40&md5=ed575382c0aee7e9b85d5b65671cf1ea	Forensic DNA Phenotyping (FDP), i.e. the prediction of human externally visible traits from DNA, has become a fast growing subfield within forensic genetics due to the intelligence information it can provide from DNA traces. FDP outcomes can help focus police investigations in search of unknown perpetrators, who are generally unidentifiable with standard DNA profiling. Therefore, we previously de…	Article				EVC	Eye, hair and skin colour	eye (blue, intermediate or brown), hair (blonde, brown, black or red), skin (Fitzpatrick scale)	Visual classification by a dermatologist	PCR + SNaPshot™ + CE	Multinomial logistic regression (MLR)
Bardan F., Higgins D., Austin J.J.	A mini-multiplex SNaPshot assay for the triage of degraded human DNA	2018	Forensic Science International: Genetics	https://www.scopus.com/inward/record.uri?eid=2-s2.0-85041538840&doi=10.1016%2fj.fsigen.2018.02.006&partnerID=40&md5=f8df9a8fc383d31b96d0fef9e2e49bbc	Short Tandem Repeat (STR) genotyping is currently the primary DNA-based method for human identification, however it can have limited success when applied to degraded human remains. Massively parallel sequencing (MPS) provides new opportunities to obtain genetic data for hundreds of loci in a single assay with higher success from degraded samples. However, due to the extra requirement for speciali…	Article	BGA	Autosomal, Y-haplogroups and mt-haplogroups	5 global mt-haplogroups (L3, M, N, R and D), y-haplogroups (D, E, C, R and O) and populations (Africa, Europe, East Asia, Oceania and Native America)	EVC	Eye colour	Blue, intermediate or brown	Self-reported	PCR + SNaPshot™ + CE	Classification tree, Snipper
Hussing C., Huber C., Bytyci R., Mogensen H.S., Morling N., Børsting C.	Sequencing of 231 forensic genetic markers using the MiSeq FGx™ forensic genomics system – an evaluation of the assay and software	2018	Forensic Sciences Research	https://www.scopus.com/inward/record.uri?eid=2-s2.0-85061521257&doi=10.1080%2f20961790.2018.1446672&partnerID=40&md5=4668e741be6b7486807c82a0bef1dc23	The MiSeq FGx™ Forensic Genomics System types 231 genetic markers in one multiplex polymerase chain reaction (PCR) assay. The markers include core forensic short tandem repeats (STRs) as well as identity, ancestry and phenotype informative short nucleotide polymorphisms (SNPs). In this work, the MiSeq FGx™ Forensic Genomics System was evaluated by analysing reproducibility, sensitivity, mixture i…	Article	BGA	Autosomal	4 populations: European, admixed American, African, and East Asian	EVC	Eye, hair and skin colour	NA	Self-reported, digital photographs	NGS (Illumina MiSeq™)	Illumina ForenSeq Universal analysis Software™
Hunter P.	Uncharted waters: Next-generation sequencing and machine learning software allow forensic science to expand into phenotype prediction from DNA samples	2018	EMBO Reports	https://www.scopus.com/inward/record.uri?eid=2-s2.0-85042939469&doi=10.15252%2fembr.201845810&partnerID=40&md5=fb081b8b39dc7991909e5d1d71abed7b	[No abstract available]	Note	BGA			EVC
Hernando B., Ibañez M.V., Deserio-Cuesta J.A., Soria-Navarro R., Vilar-Sastre I., Martinez-Cadenas C.	Genetic determinants of freckle occurrence in the Spanish population: Towards ephelides prediction from human DNA samples	2018	Forensic Science International: Genetics	https://www.scopus.com/inward/record.uri?eid=2-s2.0-85035074793&doi=10.1016%2fj.fsigen.2017.11.013&partnerID=40&md5=7fe9b47e9c5f89f30752cd84fde12137	Prediction of human pigmentation traits, one of the most differentiable externally visible characteristics among individuals, from biological samples represents a useful tool in the field of forensic DNA phenotyping. In spite of freckling being a relatively common pigmentation characteristic in Europeans, little is known about the genetic basis of this largely genetically determined phenotype in …	Article				EVC	Freckles	NA	Self-reproted via a questionnaire	KASP Genotyping Chemistry, TaqMan™ SNP genotyping assay	Multinomial logistic regression (MLR)
Caliebe A., Krawczak M., Kayser M.	Predictive values in Forensic DNA Phenotyping are not necessarily prevalence-dependent	2018	Forensic Science International: Genetics	https://www.scopus.com/inward/record.uri?eid=2-s2.0-85034056641&doi=10.1016%2fj.fsigen.2017.11.006&partnerID=40&md5=f0b0fe6ba9e78e5ced3acb3ecb764847	[No abstract available]	Letter
Al-Asfi M., McNevin D., Mehta B., Power D., Gahan M.E., Daniel R.	Assessment of the Precision ID Ancestry panel	2018	International Journal of Legal Medicine	https://www.scopus.com/inward/record.uri?eid=2-s2.0-85044222683&doi=10.1007%2fs00414-018-1785-9&partnerID=40&md5=e912ce5175303dfae859bf748327952a	Abstract The ability to provide accurate DNA-based forensic intelligence requires analysis of multiple DNA markers to predict the biogeographical ancestry (BGA) and externally visible characteristics (EVCs) of the donor of biological evidence. Massively parallel sequencing (MPS) enables the analysis of hundreds of DNA markers in multiple samples simultaneously, increasing the value of the intelli…	Article	BGA	Autosomal	7 populations: European, African, Native American, East-Asian, Oceanian, South-Asian, South-West Asian				Self-reported via a questionnaire (3 generations)	NGS (Ion Torrent)	HID Genotyping PlugIn
Cheung E.Y.Y., Gahan M.E., McNevin D.	Predictive DNA analysis for biogeographical ancestry	2018	Australian Journal of Forensic Sciences	https://www.scopus.com/inward/record.uri?eid=2-s2.0-85040998035&doi=10.1080%2f00450618.2017.1422021&partnerID=40&md5=96c1ccf79052d2dc9dffeeb8115bbea4	Establishment of national DNA databases in Australia and overseas has increased the number of criminal convictions, yet a high volume of serious crime cases remain with no suspect profile nor any DNA database matches. In these circumstances prediction of biogeographical ancestry (BGA) and externally visible characteristics can assist by providing forensic intelligence in conjunction with, or in p…	Article	BGA
Watherston J., McNevin D., Gahan M.E., Bruce D., Ward J.	Current and emerging tools for the recovery of genetic information from post mortem samples: New directions for disaster victim identification	2018	Forensic Science International: Genetics	https://www.scopus.com/inward/record.uri?eid=2-s2.0-85052786816&doi=10.1016%2fj.fsigen.2018.08.016&partnerID=40&md5=f31b67a22558daeb7a07a9f81bb12cf4	DNA profiling has emerged as the gold standard for the identification of victims in mass disaster events providing an ability to identify victims, reassociate remains and provide investigative leads at a relatively low cost, and with a high degree of discrimination. For the majority of samples, DNA-based identification can be achieved in a fast, streamlined and high-throughput manner. However, a …	Review	BGA			EVC
Cheung E.Y.Y., Gahan M.E., McNevin D.	Prediction of biogeographical ancestry in admixed individuals	2018	Forensic Science International: Genetics	https://www.scopus.com/inward/record.uri?eid=2-s2.0-85049466952&doi=10.1016%2fj.fsigen.2018.06.013&partnerID=40&md5=c9ca2c17f1ba2b53778f29900e2ae74f	Estimation of ancestral affiliation for human genotypes is now possible for major geographic populations and has been employed for forensic casework. Prediction algorithms, such as the Snipper Bayesian classifier, have the ability to classify non-admixed BGA in African (AFR), European (EUR), East Asian (EAS), and most Amerindian (NAM) individuals, but are not always appropriate for admixed indivi…	Article	BGA	Autosomal	Admixed Africans, Europeans, East Asians and Ameridians				Tested by STRUCTURE and MLR	NU	STRUCTURE, GDA, PCA, LDA, MLR and ANN
Yuasa I., Akane A., Yamamoto T., Matsusue A., Endoh M., Nakagawa M., Umetsu K., Ishikawa T., Iino M.	Japaneseplex: A forensic SNP assay for identification of Japanese people using Japanese-specific alleles	2018	Legal Medicine	https://www.scopus.com/inward/record.uri?eid=2-s2.0-85046119320&doi=10.1016%2fj.legalmed.2018.04.008&partnerID=40&md5=645eac193d15a6460880de89528ed82b	It is sometimes necessary to determine whether a forensic biological sample came from a Japanese person. In this study, we developed a 60-locus SNP assay designed for the differentiation of Japanese people from other East Asians using entirely and nearly Japanese-specific alleles. This multiplex assay consisted of 6 independent PCR reactions followed by single nucleotide extension. The average nu…	Article	BGA	Autosomal	East Asian sub-populations				Self-reported	PCR + SNaPshot™ + CE	FCA and PCA, Snipper
Bulbul O., Zorlu T., Filoglu G.	Prediction of human eye colour using highly informative phenotype SNPs (PISNPs)	2018	Australian Journal of Forensic Sciences	https://www.scopus.com/inward/record.uri?eid=2-s2.0-85049597391&doi=10.1080%2f00450618.2018.1484161&partnerID=40&md5=0b5dbd8bf297c1ff1914b48265db976c	One of the rapidly developing areas in human genetics and genomics is detection of candidate Single Nucleotide Polymorphism (SNPs) for human complex traits. These findings can be used in the field of forensics for predicting the externally visible characteristics (EVCs) of a given individual based on a sample of DNA alone. Eye colour is currently the most thoroughly investigated EVC for forensic …	Article				EVC	Eye colour	blue, intermediate-light, green-hazel, intermediate-dark,and brown	Visual classification with digital photographs, genetic test (BGA)	PCR + SNaPshot™ + CE	Multinomial logistic regression (MLR), Snipper, STRUCTURE (BGA)
Schneider P.M., Prainsack B., Kayser M.	The use of forensic DNA phenotyping in predicting appearance and biogeographic ancestry	2019	Deutsches Arzteblatt International	https://www.scopus.com/inward/record.uri?eid=2-s2.0-85077941509&doi=10.3238%2farztebl.2019.0873&partnerID=40&md5=f2de1479e9ebecf81c2c0aff7ca31d04	Background: Persons whose identifying DNA profile (STR profile) is not yet known to the ingvestigating authorities cannot be identified by standard forensic DNA analysis (STR profiling) as it is now practiced. In view of the current public debate, particularly in Germany, on the legalization of so-called forensic DNA phenotyping, we present its scientific basis, societal aspects, and forensic app…	Review	BGA			EVC
Young J.M., Martin B., Kanokwongnuwut P., Linacre A.	Detection of forensic identification and intelligence SNP data from latent DNA using three commercial MPS panels	2019	Forensic Science International: Genetics Supplement Series	https://www.scopus.com/inward/record.uri?eid=2-s2.0-85076911788&doi=10.1016%2fj.fsigss.2019.11.003&partnerID=40&md5=a1a482d0e39b123cc1bb3a264c83ae7b	Massively parallel sequencing (MPS) offers the ability to detect and analyse low quantity and quality DNA present on touched items. Here, we present MPS identity and intelligence SNP data generated from latent DNA using direct PCR and three different forensic panels: (1) the QIAGEN 140-SNP forensic identification multiplex (2) the 24 SNP HIrisplex System and (3) the 165 SNP Precision ID Ancestry …	Article	BGA	Autosomal	7 populations: European, African, Native American, East-Asian, Oceanian, South-Asian, South-West Asian	EVC	Eye and hair colour	eye (blue, intermediate or brown), hair (blonde, brown, black or red)	NA	NGS (Ion Torrent)	Multinomial logistic regression (MLR) (EVC), HID Genotyping PlugIn (BGA)
Marano L.A., Andersen J.D., Goncalves F.T., Garcia A.L.O., Fridman C.	Evaluation of HIrisplex-S system markers for eye, skin and hair color prediction in an admixed Brazilian population	2019	Forensic Science International: Genetics Supplement Series	https://www.scopus.com/inward/record.uri?eid=2-s2.0-85075487466&doi=10.1016%2fj.fsigss.2019.10.038&partnerID=40&md5=242ba0cac24065623d470f3bf78e4473	The inference of externally visible characteristics (i.e. skin, eye and hair color, height and facial features) from biological trace samples is known as Forensic DNA Phenotyping. The HIrisPlex-S system is a forensically validated tool for simultaneous eye, hair, and skin color prediction from DNA and has been reported to reach predictive power for skin colors, but investigations have mainly been…	Article				EVC	Eye, hair and skin colour	eye (blue, intermediate or brown), hair (blonde, brown, black or red), skin (Fitzpatrick scale)	Self-reported, Visual classification	Sanger sequencing, OpenArray™ TaqMan SNP genotyping assay	Multinomial logistic regression (MLR)
Carratto T.M.T., Marcorin L., Debortoli G., Silva G.V., Fracasso N.C.A., Oliveira M.L.G., Pereira A.L.E., Silva A.B.C., Donadi E.A., Simões A.L., Castelli E.C., Norton H.L., Parra E.J., Mendes-Junior C.T.	Evaluation of the HIrisPlex-S system in a Brazilian population sample	2019	Forensic Science International: Genetics Supplement Series	https://www.scopus.com/inward/record.uri?eid=2-s2.0-85075479755&doi=10.1016%2fj.fsigss.2019.10.180&partnerID=40&md5=4b2c1def07fb7522cc3ba5d02d819c2d	The main goal of DNA phenotyping is to predict externally visible characteristics (EVCs) of an individual using only its genetic information. Nowadays, the HIrisPlex-S system stands as a reliable model designed for skin color prediction. However, prediction of skin color phenotypes has not been thoroughly tested in recently admixed populations, so it is important to evaluate the applicability of …	Article				EVC	Eye, hair and skin colour	eye (blue, intermediate or brown), hair (blonde, brown, black or red), skin (Fitzpatrick scale)	Visual classification by researcher	NGS (Illumina MiSeq™)	Multinomial logistic regression (MLR)
Sidstedt M., Junker K., Forsberg C., Boiso L., Rådström P., Ansell R., Hedman J.	In-house validation of MPS-based methods in a forensic laboratory	2019	Forensic Science International: Genetics Supplement Series	https://www.scopus.com/inward/record.uri?eid=2-s2.0-85074418534&doi=10.1016%2fj.fsigss.2019.10.119&partnerID=40&md5=a241b725a104dc2440592c3c355f19a5	Massively parallel sequencing (MPS) methods are increasingly applied in forensic casework. However, adequate validation guidelines are lacking. In this work, we describe our in-house validation of the ForenSeq DNA Signature Prep Kit (Verogen) for analysis of ancestry- and phenotype-informative SNPs. We also discuss in-house validation of MPS assays in general terms. When validating the SNP assay,…	Article	BGA	Autosomal	NA	EVC	Eye, hair and skin colour	NA	NA	NGS (Illumina MiSeq™)	NA
Meyer O.S., Børsting C., Andersen J.D.	Perception of blue and brown eye colours for forensic DNA phenotyping	2019	Forensic Science International: Genetics Supplement Series	https://www.scopus.com/inward/record.uri?eid=2-s2.0-85074368131&doi=10.1016%2fj.fsigss.2019.10.057&partnerID=40&md5=a611dfc9d24557892fe6fff0a7b91b85	Eye colour is a prominent visible trait in Europeans and is of significance in forensic genetics. Eye colour is most commonly categorised in a three-category system comprising brown, intermediate, and blue eye colours. However, the general perception of eye colour categories has not been explored. Here, we categorised eye colour based on the subjective evaluation of 442 digital close-up photos of…	Article				EVC	Eye colour	Blue, intermediate or brown, or blue and brown	Visual classification with digital photographs	NU	NU
Shapturenko M.N., Vakula S.I., Kandratsiuk A.V., Gudievskaya I.G., Shinkevich M.V., Luhauniou A.U., Borovko S.R., Marchenko L.N., Kilchevsky A.V.	HERC2 (rs12913832) and OCA2 (rs1800407) genes polymorphisms in relation to iris color variation in Belarusian population	2019	Forensic Science International: Genetics Supplement Series	https://www.scopus.com/inward/record.uri?eid=2-s2.0-85073557320&doi=10.1016%2fj.fsigss.2019.09.127&partnerID=40&md5=ec6feb2901cea52256372e460764f00c	To develop a specific predictive model for the forensic casework for the Belarusian population, we set up an investigation of the connection between candidate pigmentation SNPs and quantitatively measured eye color of individuals. 471 participants were genotyped for rs12913832 (HERC2) and rs1800407 (OCA2) using TaqMan approach. The obtained data were confirmed by sequencing. The SNP allele distri…	Article				EVC	Eye colour	brown vs blue, light vs dark	Visual classification with digital photographs	TaqMan™ SNP genotyping assay	Binary logistic regression (BLR)
Li L., Wang Q., Wu S., Li Z., Jiang Y., Luo X., Zhang L., Wang Y., Lv M., Liang W., Jin B.	What makes your “eyes” look different?	2019	Forensic Science International: Genetics Supplement Series	https://www.scopus.com/inward/record.uri?eid=2-s2.0-85072812320&doi=10.1016%2fj.fsigss.2019.09.041&partnerID=40&md5=756b60e38d0e048ce085da318f807a4f	Facial morphology is the most distinguishable appearance and represents a promising subfield of Forensic DNA phenotyping. Located in the center of the face, eyes are important for facial recognition. In this study, epicanthal fold and palpebral fissure were selected for a preliminary genotype-phenotype analysis. Two SNPs were genotyped with SNaPshot method in 156 Chinese Han adults. A significant…	Article				EVC	Facial morphology	Epicanthal fold and palpebral fissure	Visual classification with digital photographs	PCR + SNaPshot™ + CE	SNPStats
Turchi C., Onofri V., Melchionda F., Fattorini P., Tagliabracci A.	Development of a forensic DNA phenotyping panel using massive parallel sequencing	2019	Forensic Science International: Genetics Supplement Series	https://www.scopus.com/inward/record.uri?eid=2-s2.0-85072801581&doi=10.1016%2fj.fsigss.2019.09.069&partnerID=40&md5=17d04c522ef38352069caf1e1eae1d82	The HIrisPlex-S system, targeting a total of 41 SNPs, allows the simultaneous eye, hair and skin color prediction from DNA. In the present study, we developed a massive parallel sequencing (MPS) multiplex assay in order to genotype all the HIrisPlex-S markers in degraded casework samples. PCR amplicons sizes of target regions were kept below 180 bp, in order to allow analysis of degraded DNA samp…	Article				EVC	Eye, hair and skin colour	eye (blue, intermediate or brown), hair (blonde, brown, black or red), skin (Fitzpatrick scale)	NA	NGS (Ion Torrent)	Multinomial logistic regression (MLR)
Veltre V., De Angelis F., Biondi G., Rickards O.	Evaluation of skin-related variants in African ancestry populations and their role in personal identification	2019	Forensic Science International: Genetics Supplement Series	https://www.scopus.com/inward/record.uri?eid=2-s2.0-85072673384&doi=10.1016%2fj.fsigss.2019.09.067&partnerID=40&md5=b6166455f8f7fe1d388aab19907207c7	Pigment-related genetic variants point out their role in personal identification as they can be considered predictors suitable for Forensic DNA Phenotyping (FDP) and mounting evidence suggest also their bio-geographic inferential power for gaining information about the individual geographical origin. As they could be regarded as AIMs (Ancestry Informative Markers) they are powerful tools for infe…	Article	BGA	Autosomal	African sub-populations	EVC	Skin colour	NA	NA	Direct sequencing	PCA
Alghamdi J., Amoudi M., Kassab A.C., Al Mufarrej M., Al Ghamdi S.	Eye color prediction using single nucleotide polymorphisms in Saudi population	2019	Saudi Journal of Biological Sciences	https://www.scopus.com/inward/record.uri?eid=2-s2.0-85054437978&doi=10.1016%2fj.sjbs.2018.09.011&partnerID=40&md5=6a46ea10bcbcb0e2ef73347941fb3578	Background: DNA prediction of eye color represent one application of the externally visible characteristics (EVC), which attained growing interest in the field of DNA forensic phenotyping. This is mainly due to its ability to narrow the pool of suspects without the need to compare any retrieved DNA material from the crime scene to a reference DNA. Several methods and multiplex genetic panel were …	Article				EVC	Eye colour	Brown, intermediate or hazel	Self-reported via a questionnaire, Visual classification by ophtalmologist	Sanger sequencing	Multinomial logistic regression (MLR)
Liu F., Zhong K., Jing X., Uitterlinden A.G., Hendriks A.E.J., Drop S.L.S., Kayser M.	Update on the predictability of tall stature from DNA markers in Europeans	2019	Forensic Science International: Genetics	https://www.scopus.com/inward/record.uri?eid=2-s2.0-85067182736&doi=10.1016%2fj.fsigen.2019.05.006&partnerID=40&md5=7d91d044afc51d10e7b8212e402efbe8	Predicting adult height from DNA has important implications in forensic DNA phenotyping. In 2014, we introduced a prediction model consisting of 180 height-associated SNPs based on data from 10,361 Northwestern Europeans enriched with tall individuals (770 &gt; 1.88 standard deviation), which yielded a mid-ranged accuracy (AUC = 0.75 for binary prediction of tall stature and R2 = 0.12 for quantit…	Article				EVC	Height	tall stature, value of height	Measured with specialized instrument	Microarray	Binary logistic regression (BLR)
Zaorska K., Zawierucha P., Nowicki M.	Prediction of skin color, tanning and freckling from DNA in Polish population: linear regression, random forest and neural network approaches	2019	Human Genetics	https://www.scopus.com/inward/record.uri?eid=2-s2.0-85064223329&doi=10.1007%2fs00439-019-02012-w&partnerID=40&md5=4abb93c75e43865483f656d623f1e10f	Predicting phenotypes from DNA has recently become extensively studied field in forensic research and is referred to as Forensic DNA Phenotyping. Systems based on single nucleotide polymorphisms for accurate prediction of iris, hair and skin color in global population, independent of bio-geographical ancestry, have recently been introduced. Here, we analyzed 14 SNPs for distinct skin pigmentation…	Article				EVC	Skin colour, Freckles, Tanning	skin (dark (olive) vs medium vs light (pale)), tanning (high suscetible to sunburn vs initial sunburn (but not turning brown) vs moderate tanning (without sunburn) vs quick tanning), freckles (severe vs moderate vs non-freckled)	Self-reported via a questionnaire	PCR + SNaPshot™ + CE	Logistic regression (LR), neural networks (NN), Random Forest (RF)
Bradbury C., Köttgen A., Staubach F.	Off-target phenotypes in forensic DNA phenotyping and biogeographic ancestry inference: A resource	2019	Forensic Science International: Genetics	https://www.scopus.com/inward/record.uri?eid=2-s2.0-85055590582&doi=10.1016%2fj.fsigen.2018.10.010&partnerID=40&md5=3b0e5483a5e324e3dc9b392cd801b953	With recent advances in DNA sequencing technologies it has become feasible and cost effective to genotype larger marker sets for forensic purposes. Two technologies that make use of the larger marker sets have come into focus in forensic research and applications; inference of biogeographic ancestry (BGA) and forensic DNA phenotyping (FDP). These methods hold the promise to reveal information abo…	Article	BGA			EVC
Kukla-Bartoszek M., Pośpiech E., Woźniak A., Boroń M., Karłowska-Pik J., Teisseyre P., Zubańska M., Bronikowska A., Grzybowski T., Płoski R., Spólnicka M., Branicki W.	DNA-based predictive models for the presence of freckles	2019	Forensic Science International: Genetics	https://www.scopus.com/inward/record.uri?eid=2-s2.0-85071785594&doi=10.1016%2fj.fsigen.2019.07.012&partnerID=40&md5=a513e238d89aaffe90526200c416ee3e	Freckles or ephelides are hyperpigmented spots observed on skin surface mainly in European and Asian populations. Easy recognition and external visibility make prediction of ephelides, the potentially useful target in the field of forensic DNA phenotyping. Prediction of freckles would be a step forward in sketching the physical appearance of unknown perpetrators or decomposed cadavers for the for…	Article				EVC	Freckles	two-model (few vs severe), three-model (severe vs moderate vs non-freckled)	Self-reported via a questionnaire, Visual classification with digital photographs	NGS (Ion Torrent)	Logistic regression (LR)
Stephan C.N., Caple J.M., Guyomarc’h P., Claes P.	An overview of the latest developments in facial imaging	2019	Forensic Sciences Research	https://www.scopus.com/inward/record.uri?eid=2-s2.0-85063153008&doi=10.1080%2f20961790.2018.1519892&partnerID=40&md5=8a326b1dd06725e165534cfe01d50f1a	Facial imaging is a term used to describe methods that use facial images to assist or facilitate human identification. This pertains to two craniofacial identification procedures that use skulls and faces—facial approximation and photographic superimposition—as well as face-only methods for age progression/regression, the construction of facial graphics from eyewitness memory (including composite…	Review				EVC	Facial morphology
Breslin K., Wills B., Ralf A., Ventayol Garcia M., Kukla-Bartoszek M., Pospiech E., Freire-Aradas A., Xavier C., Ingold S., de La Puente M., van der Gaag K.J., Herrick N., Haas C., Parson W., Phillips C., Sijen T., Branicki W., Walsh S., Kayser M.	HIrisPlex-S system for eye, hair, and skin color prediction from DNA: Massively parallel sequencing solutions for two common forensically used platforms	2019	Forensic Science International: Genetics	https://www.scopus.com/inward/record.uri?eid=2-s2.0-85071942056&doi=10.1016%2fj.fsigen.2019.102152&partnerID=40&md5=64c9293930a4539da282f4519c8f9ce6	Forensic DNA Phenotyping (FDP) provides the ability to predict externally visible characteristics from minute amounts of crime scene DNA, which can help find unknown perpetrators who are typically unidentifiable via conventional forensic DNA profiling. Fundamental human genetics research has led to a better understanding of the specific DNA variants responsible for physical appearance characteris…	Article				EVC	Eye, hair and skin colour	eye (blue, intermediate or brown), hair (blonde, brown, black or red), skin (Fitzpatrick scale)	Self-reported via a questionnaire, Visual classification with digital photographs	NGS (Illumina MiSeq™, Ion Torrent), PCR + SNaPshot™ + CE	NA
Salvoro C., Faccinetto C., Zucchelli L., Porto M., Marino A., Occhi G., de los Campos G., Vazza G.	Performance of four models for eye color prediction in an Italian population sample	2019	Forensic Science International: Genetics	https://www.scopus.com/inward/record.uri?eid=2-s2.0-85062875470&doi=10.1016%2fj.fsigen.2019.03.008&partnerID=40&md5=e87162a5c4f23b9f3fcd0836720e1c56	Forensic DNA phenotyping (FDP) has recently provided important advancements in forensic investigations, by predicting the physical appearance of a subject from a biological sample, using SNP markers. The majority of operable prediction models have been developed for iris color; however, replication studies to understand their applicability on a worldwide scale are still limited for many of them. …	Article				EVC	Eye colour	Blue, intermediate or brown	Visual classification with digital photographs by researchers	NGS (Ion Torrent)	Multinomial logistic regression (MLR), Snipper, Multiple response classification tree (CT)
Magdalena M., Wróbel M., Parys-Proszek A., Kupiec T.	Evaluation of the performance of the beta version of the ForenSeq DNA signature Prep Kit on the MiSeq FGx forensic genomics system	2019	Forensic Science International: Genetics Supplement Series	https://www.scopus.com/inward/record.uri?eid=2-s2.0-85075446551&doi=10.1016%2fj.fsigss.2019.10.099&partnerID=40&md5=9259edad2e5316c55e516e2f15924393	Massively Parallel Sequencing (MPS) are innovative approaches of analysis of genetic markers, supported by the forensic community. The Illumina Beta Version of the ForenSeq DNA Signature Prep Kit is a high-throughput, multiplexing kit allowing simultaneous, high resolution sequencing of 153 identity informative markers (including 27 autosomal STRs, 7 X-chromosomal, 24 Y-chromosomal haplotype mark…	Article	BGA	Autosomal	NA	EVC	Eye, hair and skin colour	NA	NA	NGS (Illumina MiSeq™)	Illumina ForenSeq Universal analysis Software™
Sharma V., Jani K., Khosla P., Butler E., Siegel D., Wurmbach E.	Evaluation of ForenSeq™ Signature Prep Kit B on predicting eye and hair coloration as well as biogeographical ancestry by using Universal Analysis Software (UAS) and available web-tools	2019	Electrophoresis	https://www.scopus.com/inward/record.uri?eid=2-s2.0-85061589874&doi=10.1002%2felps.201800344&partnerID=40&md5=fcb2dda295ba6112ca1384ec2b1f7557	This study examined 266 individuals from various populations including African American, East Asian, South Asian, European, and mixed populations to evaluate the ForenSeq™ Signature Prep Kit Primer Mix B. Focus was placed on phenotypic and biogeographical ancestry predictions by Illumina's Universal Analysis Software (UAS). These outcomes were compared to those obtained through web-tools develope…	Article	BGA	Autosomal	African American, South Asian, East Asian, Europeans and admixed	EVC	Eye, hair and skin colour	eye (blue, intermediate or brown), hair (light brown/medium blond, blonde/light blond, brown/dark-blond, black/dark-brown or red), skin (NA)	Self-reported via a questionnaire	NGS (Illumina MiSeq™), TaqMan™ SNP genotyping assay	Multinomial logistic regression (MLR), Snipper, Illumina ForenSeq Universal analysis Software™
Oh S., Kim J., Park S., Kim S., Lee K., Lee Y.-H., Lim S.-K., Lee H.	Prediction of Y haplogroup by polymerase chain reaction-reverse blot hybridization assay	2019	Genes and Genomics	https://www.scopus.com/inward/record.uri?eid=2-s2.0-85056826383&doi=10.1007%2fs13258-018-0761-6&partnerID=40&md5=5a3fae75dad315b1a6c9b980de3a4dd7	Background: The analysis of Y-SNPs from crime scene samples is helpful for investigators in narrowing down suspects by predicting biogeographical ancestry. Objective: In this study, a PCR-reverse blot hybridization assay (REBA) for predicting Y-chromosome haplogroups was employed to determine the major haplogroups worldwide, including AB, DE, C, C3, F, K, NO, O, O2, and O3 and evaluated. Methods:…	Article	BGA	Y-haplogroups	Major global Y-haplogroups				NA	PCR-SEBA, Sanger sequencing	Classification tree (YCC)
Qu Y., Tran D., Ma W.	Deep learning approach to biogeographical ancestry inference	2019	Procedia Computer Science	https://www.scopus.com/inward/record.uri?eid=2-s2.0-85076261306&doi=10.1016%2fj.procs.2019.09.210&partnerID=40&md5=0f463637411600546e0e4308207f6905	Biogeographical ancestry (BGA) inference is based on the understanding of genetic diversity distribution among population groups. BGA inference is used to detect and measure the population structure that presents the natural assignment in genetic terms, identify genetic patterns found in individuals' genotypes, and estimate an individual's BGAs. In the context of forensic, BGA inference at an ind…	Conference Paper	BGA	Autosomal	7 populations: European, African, Native American, East-Asian, Oceanian, Central-South-Asian, Middle-East Asian				NA	NU	Neural networks (NN)
Jin X.-Y., Wei Y.-Y., Lan Q., Cui W., Chen C., Guo Y.-X., Fang Y.-T., Zhu B.-F.	A set of novel SNP loci for differentiating continental populations and three Chinese populations	2019	PeerJ	https://www.scopus.com/inward/record.uri?eid=2-s2.0-85074476069&doi=10.7717%2fpeerj.6508&partnerID=40&md5=683594eef6d68864791956937dbbac56	In recent years, forensic geneticists have begun to develop some ancestry informative marker (AIM) panels for ancestry analysis of regional populations. In this study, we chose 48 single nucleotide polymorphisms (SNPs) from SPSmart database to infer ancestry origins of continental populations and Chinese subpopulations. Based on the genetic data of four continental populations (African, American,…	Article	BGA	Autosomal	4 populations: African, American, European and East Asia) and Chinese sub-populations (Han, Uygur, Mongolian)				NA	NU	Multinomial logistic regression (MLR), ADMIXTURE
Ren P., Liu J., Zhao H., Fan X.-P., Xu Y.-C., Li C.-X.	Construction of a rapid microfluidic-based SNP genotyping (MSG) chip for ancestry inference	2019	Forensic Science International: Genetics	https://www.scopus.com/inward/record.uri?eid=2-s2.0-85065607540&doi=10.1016%2fj.fsigen.2019.04.006&partnerID=40&md5=59168af6db414fdebb252849e4bba380	In forensics, ancestry inference can provide leads for criminal investigation. Therefore, the time needed to generate results is the first priority. Single nucleotide polymorphisms (SNPs) are widely used genetic markers for ancestry inference. In this study, a rapid microfluidic-based SNP genotyping (MSG) chip was established to detect 72 autosomal SNPs for ancestry inference of East Asian popula…	Article	BGA	Autosomal	10 populations: African, European, South west asian, north asian, south asian, east asian, south east asian, oceanian, native american)				NA	Microfluidic-based SNP genotyping (MSG) chip	STRUCTURE
Al-Rashedi N.A.M., Mandal A.M., ALObaidi L.A.	Eye color prediction using the IrisPlex system: a limited pilot study in the Iraqi population	2020	Egyptian Journal of Forensic Sciences	https://www.scopus.com/inward/record.uri?eid=2-s2.0-85089188472&doi=10.1186%2fs41935-020-00200-8&partnerID=40&md5=9c7d993772dfe238a6e700dbd54cd286	Background: Forensic DNA phenotyping has gained momentum in the recent past due to the prediction of externally visible characters (EVCs) from the biological sample. The most common phenotypes like eye, hair, and skin color are predicted from the biological samples using a web-based system called IrisPlex. Based on six genetic SNPs, the IrisPlex system is developed and validated for its predictio…	Article				EVC	Eye colour	Blue, intermediate or brown	Visual classification with digital photographs and color chart	Sequenom® MassArray®	Multinomial logistic regression (MLR)
Canales Serrano A.	Forensic DNA phenotyping: A promising tool to aid forensic investigation. Current situation [El fenotipado de ADN como potencial herramienta investigativa en el campo de la genética forense. Estado actual]	2020	Revista Espanola de Medicina Legal	https://www.scopus.com/inward/record.uri?eid=2-s2.0-85080122588&doi=10.1016%2fj.reml.2020.01.003&partnerID=40&md5=3e87b8cb6855604f0fa4dd0bfff3508b	Forensic DNA Phenotyping (FDP) based on massive parallel sequencing (MPS) is an emerging technique within Forensic Genetics that enables the prediction of an individual's externally visible characteristics (EVCs) from DNA. Because of its achievements, FDP has become one of the most useful additional tools for aiding police investigations to narrow down the investigative pool in different types of…	Review				EVC
Xavier C., de la Puente M., Mosquera-Miguel A., Freire-Aradas A., Kalamara V., Vidaki A., E. Gross T., Revoir A., Pośpiech E., Kartasińska E., Spólnicka M., Branicki W., E. Ames C., M. Schneider P., Hohoff C., Kayser M., Phillips C., Parson W.	Development and validation of the VISAGE AmpliSeq basic tool to predict appearance and ancestry from DNA	2020	Forensic Science International: Genetics	https://www.scopus.com/inward/record.uri?eid=2-s2.0-85087105101&doi=10.1016%2fj.fsigen.2020.102336&partnerID=40&md5=dbf7281a4ac5957816530ea4fe25ba06	Forensic DNA phenotyping is gaining interest as the number of applications increases within the forensic genetics community. The possibility of providing investigative leads in addition to conventional DNA profiling for human identification provides new insights into otherwise “cold” police investigations. The ability of reporting on the bio-geographical ancestry (BGA), appearance characteristics…	Article	BGA			EVC	Eye, hair and skin colour	eye (blue, intermediate or brown), hair (blonde, brown, black or red), skin (Fitzpatrick scale)	NU	NGS (Ion Torrent)	Snipper
Diepenbroek M., Bayer B., Schwender K., Schiller R., Lim J., Lagacé R., Anslinger K.	Evaluation of the ion Ampliseq™ phenotrivium panel: MPS-based assay for ancestry and phenotype predictions challenged by casework samples	2020	Genes	https://www.scopus.com/inward/record.uri?eid=2-s2.0-85096709514&doi=10.3390%2fgenes11121398&partnerID=40&md5=14925e7b8f2ad6d294110645059fd38b	As the field of forensic DNA analysis has started to transition from genetics to genomics, new methods to aid in crime scene investigations have arisen. The development of informative single nucleotide polymorphism (SNP) markers has led the forensic community to question if DNA can be a reliable “eye-witness” and whether the data it provides can shed light on unknown perpetrators. We have develop…	Article	BGA	Autosomal, Y-haplogroups	7 populations: European, African, Native American, East-Asian, Oceanian, South-Asian, South-West Asian	EVC	Eye, hair and skin colour	eye (blue, intermediate or brown), hair (blonde, brown, black or red), skin (Fitzpatrick scale)	Self-reported via a questionnaire, Visual classification with digital photographs	NGS (Ion Torrent)	HID Genotyping PlugIn, Snipper
Andersen J.D., Meyer O.S., Simão F., Jannuzzi J., Carvalho E., Andersen M.M., Pereira V., Børsting C., Morling N., Gusmão L.	Skin pigmentation and genetic variants in an admixed Brazilian population of primarily European ancestry	2020	International Journal of Legal Medicine	https://www.scopus.com/inward/record.uri?eid=2-s2.0-85084477930&doi=10.1007%2fs00414-020-02307-y&partnerID=40&md5=772897d2ccd806c5542021e84bbd8270	Although many genes have been shown to be associated with human pigmentary traits and forensic prediction assays exist (e.g. HIrisPlex-S), the genetic knowledge about skin colour remains incomplete. The highly admixed Brazilian population is an interesting study population for investigation of the complex genotype-phenotype architecture of human skin colour because of its large variation. Here, w…	Article				EVC	Skin colour	NA	Measured with specialized instrument	PCR + SNaPshot™ + CE	Multinomial logistic regression (MLR)
Kukla-Bartoszek M., Szargut M., Pośpiech E., Diepenbroek M., Zielińska G., Jarosz A., Piniewska-Róg D., Arciszewska J., Cytacka S., Spólnicka M., Branicki W., Ossowski A.	The challenge of predicting human pigmentation traits in degraded bone samples with the MPS-based HIrisPlex-S system	2020	Forensic Science International: Genetics	https://www.scopus.com/inward/record.uri?eid=2-s2.0-85084181820&doi=10.1016%2fj.fsigen.2020.102301&partnerID=40&md5=1b501c1cfbe15040b3a8ef3228ac3dc4	Identification of human remains is an important part of human DNA analysis studies. STR and mitochondrial DNA markers are well suited for the analysis of degraded biological samples including bone material. However, these DNA markers may be useless when reference material is not available. In these cases, predictive DNA analysis can support the process of human identification by providing investi…	Article				EVC	Eye, hair and skin colour	eye (blue, intermediate or brown), hair (blonde, brown, black or red), skin (Fitzpatrick scale)	NA	NGS (Ion Torrent)	Multinomial logistic regression (MLR)
Kayser M.	In reply to: The Use of Forensic DNA Phenotyping in Predicting Appearance and Biogeographic Ancestry by Schneider2019	2020	Deutsches Arzteblatt International	https://www.scopus.com/inward/record.uri?eid=2-s2.0-85085413060&doi=10.3238%2farztebl.2020.0269b&partnerID=40&md5=718679cdf74bd2b7f4def41c6661b864	[No abstract available]	Letter	BGA
Palencia-Madrid L., Xavier C., de la Puente M., Hohoff C., Phillips C., Kayser M., Parson W., the VISAGE Consortium	Evaluation of the visage basic tool for appearance and ancestry prediction using powerseq chemistry on the miseq fgx system	2020	Genes	https://www.scopus.com/inward/record.uri?eid=2-s2.0-85087426082&doi=10.3390%2fgenes11060708&partnerID=40&md5=5f4fe39085e80b06c0afbe7b314b8822	The study of DNA to predict externally visible characteristics (EVCs) and the biogeographical ancestry (BGA) from unknown samples is gaining relevance in forensic genetics. Technical developments in Massively Parallel Sequencing (MPS) enable the simultaneous analysis of hundreds of DNA markers, which improves successful Forensic DNA Phenotyping (FDP). The EU-funded VISAGE (VISible Attributes thro…	Article	BGA	Autosomal, Y-haplogroups	7 populations: European, African, Native American, East-Asian, Oceanian, South-Asian, South-West Asian	EVC	Eye, hair and skin colour	eye (blue, intermediate or brown), hair (blonde, brown, black or red), skin (Fitzpatrick scale)	NA	NGS (Illumina MiSeq™)	Snipper
Ambers A., Bus M.M., King J.L., Jones B., Durst J., Bruseth J.E., Gill-King H., Budowle B.	Forensic genetic investigation of human skeletal remains recovered from the La Belle shipwreck	2020	Forensic Science International	https://www.scopus.com/inward/record.uri?eid=2-s2.0-85075726184&doi=10.1016%2fj.forsciint.2019.110050&partnerID=40&md5=cf7bea0b0b5388bc13a02b33bdf16bd6	In 1995, the historical shipwreck of La Belle was discovered off the coast of Texas. One partial human skeleton was recovered from alongside cargo in the rear portion of the ship; a second (complete) skeleton was found atop coiled anchor rope in the bow. In late 2015, comprehensive forensic genetic testing began on multiple samplings from each set of remains. For the partial skeleton recovered fr…	Article	BGA	Autosomal	NA	EVC	Eye, hair and skin colour	NA	NA	NGS (Illumina MiSeq™)	NA
Xavier C., de la Puente M., Phillips C., Eduardoff M., Heidegger A., Mosquera-Miguel A., Freire-Aradas A., Lagace R., Wootton S., Power D., Parson W., Lareu M.V., Daniel R.	Forensic evaluation of the Asia Pacific ancestry-informative MAPlex assay	2020	Forensic Science International: Genetics	https://www.scopus.com/inward/record.uri?eid=2-s2.0-85086987021&doi=10.1016%2fj.fsigen.2020.102344&partnerID=40&md5=57b7d9daf14cadd9643367a8db585568	DNA intelligence, and particularly the inference of biogeographical ancestry (BGA) is increasing in interest, and relevance within the forensic genetics community. The majority of current MPS-based forensic ancestry-informative assays focus on the differentiation of major global populations. The recently published MAPlex (Multiplex for the Asia Pacific) panel contains 144 SNPs and 20 microhaploty…	Article	BGA	Autosomal	3 populations: East asian, south asian and near oceanian				NA	NGS (Ion Torrent)	NA
Qu Y., Tran D., Martinez-Marroquin E.	Biogeographical Ancestry Inference from Genotype: A Comparison of Ancestral Informative SNPs and Genome-wide SNPs	2020	2020 IEEE Symposium Series on Computational Intelligence, SSCI 2020	https://www.scopus.com/inward/record.uri?eid=2-s2.0-85099677180&doi=10.1109%2fSSCI47803.2020.9308171&partnerID=40&md5=66b4d1d8fceafdc1da2a16329d65a256	The biogeographical ancestry (BGA) information can provide supporting information in epidemiology and leading intelligence in forensics. Several sets of ancestral informative markers (AIM) have been proposed to facilitate the BGA inference. A small set of markers can improve efficiency though, it has limitations in their ability of balancing different populations and differentiating sub-populatio…	Conference Paper	BGA	Autosomal	NA				NA	NU	Hidden Markov Model (HMM), Support Vector Machine (SVM), Neural Network (NN)
Pereira V., Santangelo R., Børsting C., Tvedebrink T., Almeida A.P.F., Carvalho E.F., Morling N., Gusmão L.	Evaluation of the Precision of Ancestry Inferences in South American Admixed Populations	2020	Frontiers in Genetics	https://www.scopus.com/inward/record.uri?eid=2-s2.0-85090394953&doi=10.3389%2ffgene.2020.00966&partnerID=40&md5=35891ef79cf5a4b3e3b002cfc935ab5f	Ancestry informative markers (AIMs) are used in forensic genetics to infer biogeographical ancestry (BGA) of individuals and may also have a prominent role in future police and identification investigations. In the last few years, many studies have been published reporting new AIM sets. These sets include markers (usually around 100 or less) selected with different purposes and different populati…	Article	BGA	Autosomal	7 populations: European, African, Native American, East-Asian, Oceanian, South-Asian, South-West Asian				NA	NGS (Ion Torrent)	HID Genotyping PlugIn, STRUCTURE
Xie T., Shen C., Liu C., Fang Y., Guo Y., Lan Q., Wang L., Ge J., Zhou Y., Wen S., Yang Q., Zhu B.	Ancestry inference and admixture component estimations of Chinese Kazak group based on 165 AIM-SNPs via NGS platform	2020	Journal of Human Genetics	https://www.scopus.com/inward/record.uri?eid=2-s2.0-85079815364&doi=10.1038%2fs10038-020-0725-y&partnerID=40&md5=0e6571a08ebd9be46a06aff4e33d6417	Predicting the biogeographical ancestries of populations and unknown individuals based on ancestry-informative markers (AIMs) has been widely applied in providing DNA clues to criminal investigations, correcting the factor of population stratification in genome-wide association studies (GWAS), and working as the basis of predicting the externally visible characteristics (EVCs) of individuals. The…	Article	BGA	Autosomal	7 populations: European, African, Native American, East-Asian, Oceanian, South-Asian, South-West Asian				NA	NGS (Ion Torrent)	HID Genotyping PlugIn, ADMIXTURE
Palencia-Madrid L., Vinueza-Espinosa D., Baeta M., Rocandio A.M., de Pancorbo M.M.	Validation of a 52-mtSNP minisequencing panel for haplogroup classification of forensic DNA samples	2020	International Journal of Legal Medicine	https://www.scopus.com/inward/record.uri?eid=2-s2.0-85079504699&doi=10.1007%2fs00414-020-02264-6&partnerID=40&md5=262af38ef511911d1e13ccdf48ec2bf4	Mitochondrial DNA (mtDNA) is a useful tool in forensic investigation as it provides information about the matrilineal ancestry of individuals. In addition, mtDNA can be analyzed when the analysis of other nuclear markers is underperforming. Recently, we developed a minisequencing panel for the simultaneous analysis of 52 mtDNA SNPs to classify maternal lineages into the main haplogroups and their…	Article	BGA	mt-haplogroups					NA	PCR + SNaPshot™ + CE	Classification tree
Pośpiech E., Kukla-Bartoszek M., Karłowska-Pik J., Zieliński P., Woźniak A., Boroń M., Dąbrowski M., Zubańska M., Jarosz A., Grzybowski T., Płoski R., Spólnicka M., Branicki W.	Exploring the possibility of predicting human head hair greying from DNA using whole-exome and targeted NGS data	2020	BMC Genomics	https://www.scopus.com/inward/record.uri?eid=2-s2.0-85089170063&doi=10.1186%2fs12864-020-06926-y&partnerID=40&md5=ba1907ba248062742daf7b9b06dd04ed	Background: Greying of the hair is an obvious sign of human aging. In addition to age, sex- and ancestry-specific patterns of hair greying are also observed and the progression of greying may be affected by environmental factors. However, little is known about the genetic control of this process. This study aimed to assess the potential of genetic data to predict hair greying in a population of n…	Article				EVC	Hair greying	greying vs non/greying, no greying vs mild greying vs severe greying	Self-reported via a questionnaire, Visual classification with digital photographs	NGS (Illumina)	Neural networks (NN)
Chen Y., Branicki W., Walsh S., Nothnagel M., Kayser M., Liu F.	The impact of correlations between pigmentation phenotypes and underlying genotypes on genetic prediction of pigmentation traits	2021	Forensic Science International: Genetics	https://www.sciencedirect.com/science/article/pii/S1872497320301678	Predicting appearance phenotypes from genotypes is relevant for various areas of human genetic research and applications such as genetic epidemiology, human history, anthropology, and particularly in forensics. Many appearance phenotypes, and thus their underlying genotypes, are highly correlated, with pigmentation traits serving as primary examples. However, all available genetic prediction mode…	Article				EVC	Eye, hair and skin colour	eye (blue, intermediate or brown), hair (blonde, brown, black or red), skin (very pale, pale, intermediate, dark and dark to black)	NA	NU	Multinomial logistic regression (MLR)
Young J.M., Power D., Kanokwongnuwut P., Linacre A.	Ancestry and phenotype predictions from touch DNA using massively parallel sequencing	2021	International Journal of Legal Medicine	https://www.scopus.com/inward/record.uri?eid=2-s2.0-85089586662&doi=10.1007%2fs00414-020-02398-7&partnerID=40&md5=8d8bbc0072676db196eea0f0bc1b5e30	Direct PCR can be used to successfully generate full STR profiles from DNA present on the surface of objects. STR profiles are only of use in cases where a potential donor profile is available for comparison, and DNA is of sufficient DNA quality and quantity to generate a reliable profile. Often, no donor information is available and only trace DNA is present on items. As a result, alternative te…	Article	BGA	Autosomal	7 populations: European, African, Native American, East-Asian, Oceanian, South-Asian, South-West Asian	EVC	Eye and hair colour	eye (blue, intermediate or brown), hair (blonde, brown, black or red)	NA	direct PCR + NGS (Ion Torrent)	NA
Parfenchyk M.S., Kotava S.A.	The Theoretical Framework for the Panels of DNA Markers Formation in the Forensic Determination of an Individual Ancestral Origin	2021	Russian Journal of Genetics	https://www.scopus.com/inward/record.uri?eid=2-s2.0-85100219304&doi=10.1134%2fS1022795421010105&partnerID=40&md5=57ee5438df68b78d20c845e4c2856a6b	Abstract: The knowledge of the ancestry of an unknown individual from forensic DNA may provide important information for law enforcement investigation. This information can be acquired from biological traces by means of massive parallel sequencing (MPS) technologies and developed arrays of ancestry informative DNA markers (AIM panels). Development of forensic AIM panels takes two steps: (1) obtai…	Article	BGA
Kukla-Bartoszek M., Teisseyre P., Pośpiech E., Karłowska-Pik J., Zieliński P., Woźniak A., Boroń M., Dąbrowski M., Zubańska M., Jarosz A., Płoski R., Grzybowski T., Spólnicka M., Mielniczuk J., Branicki W.	Searching for improvements in predicting human eye colour from DNA	2021	International Journal of Legal Medicine	https://www.scopus.com/inward/record.uri?eid=2-s2.0-85117464433&doi=10.1007%2fs00414-021-02645-5&partnerID=40&md5=01bd0808b4b857362505a1e3fb50a6ef	Increasing understanding of human genome variability allows for better use of the predictive potential of DNA. An obvious direct application is the prediction of the physical phenotypes. Significant success has been achieved, especially in predicting pigmentation characteristics, but the inference of some phenotypes is still challenging. In search of further improvements in predicting human eye c…	Article				EVC	Eye colour	blue, intermediate (green, green-hazel) and brown	Software analysis of digital photographs	NGS (Ion Torrent)	Logistic regression (LR), classification and regression tree (CRT), Random forest (RF), Extreme Gradient Boosting (XGB), Multivariate Adaptive Regression Splines (MARS), Neural Network (NN), Support Vector Machine (SVM), Naïve Bayes (NB)
Tozzo P., Politi C., Delicati A., Gabbin A., Caenazzo L.	External visible characteristics prediction through SNPs analysis in the forensic setting: A review	2021	Frontiers in Bioscience - Landmark	https://www.scopus.com/inward/record.uri?eid=2-s2.0-85119200678&doi=10.52586%2f4991&partnerID=40&md5=c100f0d886c59691faccb7d7fb968086	Numerous major advances have been made in forensic genetics over the past decade. One recent field of research has been focused on the analysis of External Visible Characteristics (EVC) such as eye colour, hair colour (including hair greying), hair morphology, skin colour, freckles, facial morphology, high myopia, obesity, and adult height, with important repercussions in the forensic field. Its …	Review				EVC
Pope S., Puch-Solis R.	Interpretation of dna data within the context of uk forensic science - investigation	2021	Emerging Topics in Life Sciences	https://www.scopus.com/inward/record.uri?eid=2-s2.0-85116345859&doi=10.1042%2fETLS20210165&partnerID=40&md5=f1bb5f30f25f98ef8dd863d27d9070af	This article is the second part of a review of the interpretation of DNA data in forensic science. The first part describes the evaluation of autosomal profile for criminal trials where an evidential weight is assigned to the profile of a person of interest (POI) and a crime-scene profile. This part describes the state of the art and future advances in the interpretation of forensic DNA data for …	Review	BGA			EVC
Haddrill P.R.	Developments in forensic dna analysis	2021	Emerging Topics in Life Sciences	https://www.scopus.com/inward/record.uri?eid=2-s2.0-85116323393&doi=10.1042%2fETLS20200304&partnerID=40&md5=07b2800a443e3d70c6d79b2a2f3da114	The analysis of DNA from biological evidence recovered in the course of criminal investigations can provide very powerful evidence when a recovered profile matches one found on a DNA database or generated from a suspect. However, when no profile match is found, when the amount of DNA in a sample is too low, or the DNA too degraded to be analysed, traditional STR profiling may be of limited value.…	Review	BGA			EVC
Ralf A., Kayser M.	Investigative DNA analysis of two-person mixed crime scene trace in a murder case	2021	Forensic Science International: Genetics	https://www.scopus.com/inward/record.uri?eid=2-s2.0-85108534661&doi=10.1016%2fj.fsigen.2021.102557&partnerID=40&md5=6f16345249d653b9d6a48ba937837f78	It has been advocated before that appearance prediction of unknown suspects from crime scene DNA, in the context of Forensic DNA Phenotyping (FDP), is mostly suitable for single source DNA samples, whereas FDP from DNA mixtures to which more than one person contributed, is viewed challenging. With this report on a murder case, we practically demonstrate the feasibility of appearance DNA predictio…	Article				EVC	Eye, hair and skin colour	eye (blue, intermediate or brown), hair (blonde, brown, black or red), skin (very pale, pale, intermediate, dark and dark to black)	NA	NGS (Ion Torrent)	Multinomial logistic regression (MLR)
Wang Q., Jin B., Liu F., Li Z., Tan Y., Liang W., Huang F.	DNA-based eyelid trait prediction in Chinese Han population	2021	International Journal of Legal Medicine	https://www.scopus.com/inward/record.uri?eid=2-s2.0-85105463846&doi=10.1007%2fs00414-021-02570-7&partnerID=40&md5=30b01c707cbd017e6f5028b57e9a90df	The eyelid folding represents one of the most distinguishing features of East Asian faces, involving the absence or presence of the eyelid crease, i.e., single vs. double eyelid. Recently, a genome-wide association study (GWAS) identified two SNPs (rs12570134 and rs1415425) showing genome-wide significant association with the double eyelid phenotype in Japanese. Here we report a confirmatory stud…	Article				EVC	Facial morphology	Eyelid (single or double)	Visual classification with digital photographs by specialists	NGS (Illumina MiSeq™)	Binomial logistic regression (BLR)
Carratto T.M.T., Marcorin L., do Valle-Silva G., de Oliveira M.L.G., Donadi E.A., Simões A.L., Castelli E.C., Mendes-Junior C.T.	Prediction of eye and hair pigmentation phenotypes using the HIrisPlex system in a Brazilian admixed population sample	2021	International Journal of Legal Medicine	https://www.scopus.com/inward/record.uri?eid=2-s2.0-85104982096&doi=10.1007%2fs00414-021-02554-7&partnerID=40&md5=d40a8c3b3679dccd93d540ec695b7ba6	Human pigmentation is a complex trait, probably involving more than 100 genes. Predicting phenotypes using SNPs present in those genes is important for forensic purpose. For this, the HIrisPlex tool was developed for eye and hair color prediction, with both models achieving high accuracy among Europeans. Its evaluation in admixed populations is important, since they present a higher frequency of …	Article				EVC	Eye and hair colour	eye (blue, intermediate or brown), hair (blonde, brown, black or red)	Visual classification by researcher	NGS (Illumina MiSeq™)	Multinomial logistic regression (MLR)
Palmal S., Adhikari K., Mendoza-Revilla J., Fuentes-Guajardo M., Silva de Cerqueira C.C., Bonfante B., Chacón-Duque J.C., Sohail A., Hurtado M., Villegas V., Granja V., Jaramillo C., Arias W., Lozano R.B., Everardo-Martínez P., Gómez-Valdés J., Villamil-Ramírez H., Hünemeier T., Ramallo V., Parolin M.-L., Gonzalez-José R., Schüler-Faccini L., Bortolini M.-C., Acuña-Alonzo V., Canizales-Quinteros …	Prediction of eye, hair and skin colour in Latin Americans	2021	Forensic Science International: Genetics	https://www.scopus.com/inward/record.uri?eid=2-s2.0-85104129267&doi=10.1016%2fj.fsigen.2021.102517&partnerID=40&md5=7e825b78f07ad48a6a9bad8fb49089ae	Here we evaluate the accuracy of prediction for eye, hair and skin pigmentation in a dataset of > 6500 individuals from Mexico, Colombia, Peru, Chile and Brazil (including genome-wide SNP data and quantitative/categorical pigmentation phenotypes - the CANDELA dataset CAN). We evaluated accuracy in relation to different analytical methods and various phenotypic predictors. As expected from statist…	Article				EVC	Eye, hair and skin colour	eye (blue/grey, intermediate (honey/green), brown), hair (red, blond, dark blond/light brown, brown/dark), skin (fair, intermediate, dark)	Visual classification with digital photographs by researchers	NU	Multinomial logistic regression (MLR), Linear regression, Random Forenst (RF), Extreme Gradient Boosting (XGB), Neural Network (NN), Ordinal Regression (OR), Septwise regression (SR)
Katsara M.-A., Branicki W., Walsh S., Kayser M., Nothnagel M.	Evaluation of supervised machine-learning methods for predicting appearance traits from DNA	2021	Forensic Science International: Genetics	https://www.scopus.com/inward/record.uri?eid=2-s2.0-85103696521&doi=10.1016%2fj.fsigen.2021.102507&partnerID=40&md5=640c4cb2070a9ef3a687349335088ed1	The prediction of human externally visible characteristics (EVCs) based solely on DNA information has become an established approach in forensic and anthropological genetics in recent years. While for a large set of EVCs, predictive models have already been established using multinomial logistic regression (MLR), the prediction performances of other possible classification methods have not been t…	Article				EVC	Eye, hair and skin colour	eye (blue, intermediate or brown), hair (blonde, brown, black or red), skin (very pale, pale, intermediate, dark and dark to black)	NA	NU	Support vector machine (SVM), random forest (RF) and neural network (NN)
Cho S., Lee E.H., Kim H., Lee J.M., So M.H., Ahn J.J., Lee H.Y.	Validation of BMI genetic risk score and DNA methylation in a Korean population	2021	International Journal of Legal Medicine	https://www.scopus.com/inward/record.uri?eid=2-s2.0-85100941590&doi=10.1007%2fs00414-021-02517-y&partnerID=40&md5=d4e9323e9884d8f607c3000d117c051f	When DNA profiles obtained from biological evidence at a crime scene fail to match suspects or anyone in the database, forensic DNA phenotyping, which is the prediction of externally visible characteristics, can facilitate a traced search for an unknown suspect by limiting the search range. Therefore, age, trait, or lifestyle predictors, as well as the predictor for colorations, have been researc…	Article				EVC	BMI	three thresholds (30, 31 and 32)	Measured with specialized instrument	PCR + SNaPshot™ + CE	Random Forest (RF)
Gurkan C., Bulbul O., Kidd K.K.	Editorial: Current and Emerging Trends in Human Identification and Molecular Anthropology	2021	Frontiers in Genetics	https://www.scopus.com/inward/record.uri?eid=2-s2.0-85109387300&doi=10.3389%2ffgene.2021.708222&partnerID=40&md5=0042b3ace4e0c3fb2bbf1e3255686d8e	[No abstract available]	Editorial	BGA			EVC
Meyer O.S., Salvo N.M., Kjærbye A., Kjersem M., Andersen M.M., Sørensen E., Ullum H., Janssen K., Morling N., Børsting C., Olsen G.-H., Andersen J.D.	Prediction of eye colour in scandinavians using the eyecolour 11 (Ec11) snp set	2021	Genes	https://www.scopus.com/inward/record.uri?eid=2-s2.0-85107407285&doi=10.3390%2fgenes12060821&partnerID=40&md5=3fb2f554ad9c3fd373c67eae47d8a0ee	Description of a perpetrator’s eye colour can be an important investigative lead in a forensic case with no apparent suspects. Herein, we present 11 SNPs (Eye Colour 11-EC11) that are important for eye colour prediction and eye colour prediction models for a two-category reporting system (blue and brown) and a three-category system (blue, intermediate, and brown). The EC11 SNPs were carefully sel…	Article				EVC	Eye colour	blue vs brown, blue vs intermediate vs brown	Software analysis of digital photographs	Sequenom® MassArray®	Linear regression (LR), classification and regression tree (CRT)
Shan M.A., Meyer O.S., Refn M., Morling N., Andersen J.D., Børsting C.	Analysis of skin pigmentation and genetic ancestry in three subpopulations from pakistan: Punjabi, pashtun, and baloch	2021	Genes	https://www.scopus.com/inward/record.uri?eid=2-s2.0-85106859615&doi=10.3390%2fgenes12050733&partnerID=40&md5=09156dc44d1d965d97bd815c2e664c06	Skin pigmentation is one of the most prominent and variable phenotypes in humans. We compared the alleles of 163 SNPs and indels from the Human Pigmentation (HuPi) AmpliSeq™ Custom panel, and biogeographic ancestry with the quantitative skin pigmentation levels on the upper arm, lower arm, and forehead of 299 Pakistani individuals from three subpopulations: Baloch, Pashtun, and Punjabi. The bioge…	Article	BGA	Autosomal	7 populations: Europe, East Asia, Oceania, America, Africa, South Asia, and Southwest Asia	EVC	Skin colour	very pale, pale, intermediate, dark and dark to black	Measured with specialized instrument	NGS (Ion Torrent)	STRUCTURE (BGA), Multinomial logistic regression (MLR) (EVC)
Ragazzo M., Puleri G., Errichiello V., Manzo L., Luzzi L., Potenza S., Strafella C., Peconi C., Nicastro F., Caputo V., Giardina E.	Evaluation of openarray™ as a genotyping method for forensic DNA phenotyping and human identification	2021	Genes	https://www.scopus.com/inward/record.uri?eid=2-s2.0-85100713829&doi=10.3390%2fgenes12020221&partnerID=40&md5=47a7d91491300b0a3ae64e4086e128cc	A custom plate of OpenArray™ technology was evaluated to test 60 single-nucleotide polymorphisms (SNPs) validated for the prediction of eye color, hair color, and skin pigmentation, and for personal identification. The SNPs were selected from already validated subsets (Hirisplex-s, Precision ID Identity SNP Panel, and ForenSeq DNA Signature Prep Kit). The concordance rate and call rate for every …	Article	BGA	Autosomal	NA	EVC	Eye, hair and skin colour	eye (blue, intermediate or brown), hair (blonde, brown, black or red), skin (very pale, pale, intermediate, dark and dark to black)	NA	OpenArray™ TaqMan SNP genotyping assay	Multinomial logistic regression (MLR)
Diepenbroek M., Bayer B., Anslinger K.	Pushing the boundaries: Forensic dna phenotyping challenged by single-cell sequencing	2021	Genes	https://www.scopus.com/inward/record.uri?eid=2-s2.0-85114199533&doi=10.3390%2fgenes12091362&partnerID=40&md5=0dc6e96b9ee275ba8867c2fc30160a2e	Single-cell sequencing is a fast developing and very promising field; however, it is not commonly used in forensics. The main motivation behind introducing this technology into forensics is to improve mixture deconvolution, especially when a trace consists of the same cell type. Successful studies demonstrate the ability to analyze a mixture by separating single cells and obtaining CE-based STR p…	Article	BGA	Autosomal, Y-haplogroups	7 populations: Europe, East Asia, Oceania, America, Africa, South Asia, and Southwest Asia	EVC	Eye, hair and skin colour	eye (blue, intermediate or brown), hair (blonde, brown, black or red), skin (Fitzpatrick scale)	NA	NGS (Ion Torrent)	Multinomial logistic regression (MLR) (EVC),HID Genotyping PlugIn (BGA)
Katsara M.-A., Branicki W., Pośpiech E., Hysi P., Walsh S., Kayser M., Nothnagel M.	Testing the impact of trait prevalence priors in Bayesian-based genetic prediction modeling of human appearance traits	2021	Forensic Science International: Genetics	https://www.scopus.com/inward/record.uri?eid=2-s2.0-85096862361&doi=10.1016%2fj.fsigen.2020.102412&partnerID=40&md5=40cf3db632e5720120d82683216618e0	The prediction of appearance traits by use of solely genetic information has become an established approach and a number of statistical prediction models have already been developed for this purpose. However, given limited knowledge on appearance genetics, currently available models are incomplete and do not include all causal genetic variants as predictors. Therefore such prediction models may b…	Article				EVC	Eye, hair and skin colour, freckles, hair morphology	eye (blue, intermediate or brown), hair (blonde, brown, black or red), skin (very pale, pale, intermediate, dark and dark to black) hair morphology (straight, wavy, curly), freckles (freckled, non-freckled)	NU	NU	Multinomial logistic regression (MLR) (eye, hair ans skin colour, hair morphology), Binomial logistic regression (BLR) (freckles)
Weisz N.A., Roberts K.A., Hardy W.R.	Reliability of phenotype estimation and extended classification of ancestry using decedent samples	2021	International Journal of Legal Medicine	https://www.scopus.com/inward/record.uri?eid=2-s2.0-85113589280&doi=10.1007%2fs00414-021-02631-x&partnerID=40&md5=13840cee8c85ab5324b2e69f8f521bf3	The Illumina® MiSeq FGx™, in conjunction with the ForenSeq™ DNA Signature Prep kit, produces genotypes of the CODIS-required short tandem repeats and provides phenotype and biogeographical ancestry estimations via phenotype-informative and ancestry-informative markers, respectively. Although both markers have been validated for use in forensic biology, there is little data to determine the practi…	Article	BGA	Autosomal	NA	EVC	Eye, hair and skin colour	eye (blue, intermediate or brown), hair (blonde, brown, black or red), skin (very pale, pale, intermediate, dark and dark to black)	Visual classification by a dermatologist	NGS (Illumina MiSeq™)	Multinomial logistic regression (MLR) (EVC), FROG-kb (BGA)
He G., Liu J., Wang M., Zou X., Ming T., Zhu S., Yeh H.-Y., Wang C., Wang Z., Hou Y.	Massively parallel sequencing of 165 ancestry-informative SNPs and forensic biogeographical ancestry inference in three southern Chinese Sinitic/Tai-Kadai populations	2021	Forensic Science International: Genetics	https://www.scopus.com/inward/record.uri?eid=2-s2.0-85100374691&doi=10.1016%2fj.fsigen.2021.102475&partnerID=40&md5=cccecfe72ab47845ebe901245b5ce7c1	Ancestry informative markers (AIMs), which are distributed throughout the human genome, harbor significant allele frequency differences among diverse ethnic groups. The use of sets of AIMs to reconstruct population history and genetic relationships is attracting interest in the forensic community, because biogeographic ancestry information for a casework sample can potentially be predicted and us…	Article	BGA	Autosomal	7 populations: Europe, East Asia, Oceania, America, Africa, South Asia, and Southwest Asia				Self-reported via a questionnaire (3 generations)	NGS (Ion Torrent)	HID Genotyping PlugIn, ADMIXTURE
Atwood L., Raymond J., Sears A., Bell M., Daniel R.	From Identification to Intelligence: An Assessment of the Suitability of Forensic DNA Phenotyping Service Providers for Use in Australian Law Enforcement Casework	2021	Frontiers in Genetics	https://www.scopus.com/inward/record.uri?eid=2-s2.0-85100055853&doi=10.3389%2ffgene.2020.568701&partnerID=40&md5=ba90684d15c2bccf133b4fc7aefed77a	Forensic DNA Phenotyping (FDP) is an established but evolving field of DNA testing. It provides intelligence regarding the appearance (externally visible characteristics), biogeographical ancestry and age of an unknown donor and, although not necessarily a requirement for its casework application, has been previously used as a method of last resort in New South Wales (NSW) Police Force investigat…	Article	BGA			EVC
Frégeau C.J.	Validation of the Verogen ForenSeq™ DNA Signature Prep kit/Primer Mix B for phenotypic and biogeographical ancestry predictions using the Micro MiSeq® Flow Cells	2021	Forensic Science International: Genetics	https://www.scopus.com/inward/record.uri?eid=2-s2.0-85107089927&doi=10.1016%2fj.fsigen.2021.102533&partnerID=40&md5=a7c00800930f11fe8e314ed66b07dfe9	In anticipation of offering phenotypic and biogeographical ancestry predictions to help resolve cases, the Verogen ForenSeq™ DNA Signature Prep kit/Primer Mix B was evaluated in the context of Micro MiSeq® Flow Cells. These flow cells were determined as the best format for a quick turnaround time response and cost effective approach compared to standard flow cells. The phenotype informative SNPs …	Article	BGA	Autosomal	NA	EVC	Eye, hair and skin colour	NA	Self-reported via a questionnaire (3 generations), digital photograph	NGS (Illumina MiSeq™)	Illumina ForenSeq Universal analysis Software™
de la Puente M., Ruiz-Ramírez J., Ambroa-Conde A., Xavier C., Pardo-Seco J., Álvarez-Dios J., Freire-Aradas A., Mosquera-Miguel A., Gross T.E., Cheung E.Y.Y., Branicki W., Nothnagel M., Parson W., Schneider P.M., Kayser M., Carracedo Á., Lareu M.V., Phillips C., on behalf of the VISAGE Consortium	Development and evaluation of the ancestry informative marker panel of the visage basic tool	2021	Genes	https://www.scopus.com/inward/record.uri?eid=2-s2.0-85113466960&doi=10.3390%2fgenes12081284&partnerID=40&md5=a291c6967ea3707dd6f3ad7fd3e5c15d	We detail the development of the ancestry informative single nucleotide polymorphisms (SNPs) panel forming part of the VISAGE Basic Tool (BT), which combines 41 appearance predictive SNPs and 112 ancestry predictive SNPs (three SNPs shared between sets) in one massively parallel sequencing (MPS) multiplex, whereas blood-based age analysis using methylation markers is run in a parallel MPS analysi…	Article	BGA	Autosomal	6 populations: European, African, East Asian, American, Oceanian, South asian				NA	NGS (Ion Torrent)	Snipper
Cooley A.M., Meiklejohn K.A., Damaso N., Robertson J.M., Dawson Cruz T.	Performance Comparison of Massively Parallel Sequencing (MPS) Instruments Using Single-Nucleotide Polymorphism (SNP) Panels for Ancestry	2021	SLAS Technology	https://www.scopus.com/inward/record.uri?eid=2-s2.0-85090867078&doi=10.1177%2f2472630320954180&partnerID=40&md5=eaa3bdd87ba77eb9dba8f513c1c98e99	Thermo Fisher Scientific released the Precision ID Ancestry Panel, a 165-single-nucleotide polymorphism (SNP) panel for ancestry prediction that was initially compatible with the manufacturer’s massively parallel sequencer, the Ion Torrent Personal Genome Machine (PGM). The semiautomated workflow using the panel with the PGM involved several time-consuming manual steps across three instruments, i…	Article	BGA	Autosomal	7 populations: European, African, Native American, East-Asian, Oceanian, South-Asian, South-West Asian				Self-reported	NGS (Ion Torrent)	HID Genotyping PlugIn
Xavier C., de la Puente M., Sidstedt M., Junker K., Minawi A., Unterländer M., Chantrel Y., Laurent F.-X., Delest A., Hohoff C., Bastisch I., Hedman J., van der Gaag K.J., Sijen T., Parson W.	Evaluation of the VISAGE basic tool for appearance and ancestry inference using ForenSeq® chemistry on the MiSeq FGx® system	2022	Forensic Science International: Genetics	https://www.scopus.com/inward/record.uri?eid=2-s2.0-85124217821&doi=10.1016%2fj.fsigen.2022.102675&partnerID=40&md5=2171ba25358a44f9969067e9887eb5b8	The possibility of providing investigative leads when conventional DNA identification methods fail to solve a case can be of extreme relevance to law enforcement. Therefore, the forensic genetics community has focused research towards the broadened use of DNA, particularly for prediction of appearance traits, bio-geographical ancestry and age. The VISible Attributes through GEnomics (VISAGE) Cons…	Article	BGA	Autosomal	6 populations (European, African, East Asian, American, Oceanian, South asian)	EVC	Eye, hair and skin colour	eye (blue, intermediate or brown), hair (blonde, brown, black or red), skin (very pale, pale, intermediate, dark and dark to black)	NU	NGS (Illumina MiSeq™)	Snipper
Rauf S., Austin J.J., Higgins D., Khan M.R.	Unveiling forensically relevant biogeographic, phenotype and Y-chromosome SNP variation in Pakistani ethnic groups using a customized hybridisation enrichment forensic intelligence panel	2022	PLoS ONE	https://www.scopus.com/inward/record.uri?eid=2-s2.0-85124778416&doi=10.1371%2fjournal.pone.0264125&partnerID=40&md5=053f1de24d4b363f531e1d4b577d3222	Massively parallel sequencing following hybridisation enrichment provides new opportunities to obtain genetic data for various types of forensic testing and has proven successful on modern as well as degraded and ancient DNA. A customisable forensic intelligence panel that targeted 124 SNP markers (67 ancestry informative markers, 23 phenotype markers from the HIrisplex panel, and 35 Y-chromosome…	Article	BGA	Autosomal, Y-haplogroups	Pakistani sub-populations	EVC	Eye and hair colour	eye (blue, intermediate or brown), hair (blonde, brown, black or red)	Self-reported	NGS (Illumina MiSeq™)	Multinomial logistic regression (MLR), Classification tree (YCC), Snipper
Salvo N.M., Janssen K., Kirsebom M.K., Meyer O.S., Berg T., Olsen G.-H.	Predicting eye and hair colour in a Norwegian population using Verogen's ForenSeq™ DNA signature prep kit	2022	Forensic Science International: Genetics	https://www.scopus.com/inward/record.uri?eid=2-s2.0-85118342638&doi=10.1016%2fj.fsigen.2021.102620&partnerID=40&md5=64a2e25c108dad86cb68bee4a7e4dfa1	Prediction of eye and hair colour from DNA can be an important investigative tool in forensic cases if conventional DNA profiling fails to match DNA from any known suspects or cannot obtain a hit in a DNA database. The HIrisPlex model for simultaneous eye and hair colour predictions was developed for forensic usage. To genotype a DNA sample, massively parallel sequencing (MPS) has brought new pos…	Article				EVC	Eye and hair colour	eye (blue, intermedaite-blue, intrmediate-brown, brown), hair (blond, brown, red or black)	Self-reported, digital photographs	NGS (Illumina MiSeq™)	Multinomial logistic regression (MLR)
Pośpiech E., Teisseyre P., Mielniczuk J., Branicki W.	Predicting Physical Appearance from DNA Data—Towards Genomic Solutions	2022	Genes	https://www.scopus.com/inward/record.uri?eid=2-s2.0-85122941869&doi=10.3390%2fgenes13010121&partnerID=40&md5=b06a59f32b6d7cfc304d086dd90f56e6	The idea of forensic DNA intelligence is to extract from genomic data any information that can help guide the investigation. The clues to the externally visible phenotype are of particular practical importance. The high heritability of the physical phenotype suggests that genetic data can be easily predicted, but this has only become possible with less polygenic traits. The forensic community has…	Review				EVC
Pfaffelhuber P., Sester-Huss E., Baumdicker F., Naue J., Lutz-Bonengel S., Staubach F.	Inference of recent admixture using genotype data	2022	Forensic Science International: Genetics	https://www.scopus.com/inward/record.uri?eid=2-s2.0-85118488113&doi=10.1016%2fj.fsigen.2021.102593&partnerID=40&md5=20388e20cebad4271ce167334cdc6d16	The inference of biogeographic ancestry (BGA) has become a focus of forensic genetics. Misinference of BGA can have profound unwanted consequences for investigations and society. We show that recent admixture can lead to misclassification and erroneous inference of ancestry proportions, using state of the art analysis tools with (i) simulations, (ii) 1000 genomes project data, and (iii) two indiv…	Article	BGA	Autosomal	3 populations: African, East Asian and European				NU	NU	Recent admixture model
Dabas, P., Jain, S., Khajuria, H., Nayak, B.P.	Forensic DNA phenotyping: Inferring phenotypic traits from crime scene DNA	2022	Journal of Forensic and Legal Medicine	https://www.scopus.com/record/display.uri?eid=2-s2.0-85128200208&origin=SingleRecordEmailAlert&dgcid=raven_sc_search_en_us_email&txGid=ff1e7dc3564683b2a52268d5b8173077&featureToggles=FEATURE_NEW_DOC_DETAILS_EXPORT:1	Introduction: Forensic DNA Phenotyping (FDP) has provided better understanding of various phenotypic features (e.g., height, skin colour, eye colour, structure and shape of scalp hair, baldness, facial features etc.) and associated genetic variations. The current study was designed to investigate the genetic variants and their potential contribution towards accurate phenotype prediction systems. …	Article				EVC
Alladio E., Poggiali B., Cosenza G., Pilli E.,	Multivariate statistical approach and machine learning for the evaluation of biogeographical ancestry inference in the forensic field	2022	Scientific Reports	https://www.nature.com/articles/s41598-022-12903-0	The biogeographical ancestry (BGA) of a trace or a person/skeleton refers to the component of ethnicity, constituted of biological and cultural elements, that is biologically determined. Nowadays, many individuals are interested in exploring their genealogy, and the capability to distinguish biogeographic information about population groups and subgroups via DNA analysis plays an essential role i…	Article	BGA	Autosomal	5 populations (African, American, European, Oceanian and Asian)				NU	NU	Principal components analysis (PCA), Partial least squares-discriminant analysis (PLS-DA) and extreme gradient boosting (XGB)
Barbarić L., Horjan-Zanki I.,	Challenges in the recovery of the genetic data from human remains found on the Western Balkan migration route	2022	International Journal of Legal Medicine	https://link.springer.com/article/10.1007/s00414-022-02829-7	Traditional DNA-based identification of human remains relies on the system of matching STR profile of the deceased with the family references or antemortem samples. In forensic cases without any available samples for the comparison, the body remains unidentified. The aim of this study was to assess the applicability of massively parallel sequencing (MPS) approach in the forensic cases of five dro…	Article	BGA	Autosomal	7 populations: European, African, Native American, East-Asian, Oceanian, South-Asian, Middle East	EVC	Eye and hair colour	NA	NU	NGS (Illumina MiSeq™)	Principal components analysis (PCA), Snipper, STRUCTURE (BGA), Multinomial logistic regression (MLR)
Nimbkar P.H., D. Bhatt V.	A review on touch DNA collection, extraction, amplification, analysis and determination of phenotype	2022	Forensic Science International	https://www.sciencedirect.com/science/article/pii/S0379073822001827	DNA is used as confirmatory evidence in criminal investigations for a long time. With advancements in DNA collection and analysis, investigators can analyse samples collected at nanogram levels. For decades now, touch DNA has been used for comparison and individualization as it has a greater probability of being present at a crime scene. With the advancements in sciences, today there are methods …	Article				EVC
Pośpiech E., Karłowska-Pik J., Kukla-Bartoszek M., Woźniak A., Boroń M., Zubańska M., Jarosz A., Bronikowska A., Grzybowski T., Płoski R., Spólnicka M., Branicki W.	Overlapping association signals in the genetics of hair-related phenotypes in humans and their relevance to predictive DNA analysis	2022	Forensic Science International: Genetics	https://www.sciencedirect.com/science/article/pii/S1872497322000345	Genetic prediction of different hair phenotypes can help reconstruct the physical appearance of an individual whose biological sample is analyzed in criminal and identification cases. Up to date, forensic prediction models for hair colour, hair shape, hair loss and hair greying have been developed, but studies investigating predictability of hair thickness and density traits are missing. First da…	Article				EVC	Hair morphology	Head hair thickness and density, eyebrow thickness, monobrow presence, forearm hair density	Visual classification with digital photographs	NGS (Ion Torrent)	Logistic regression (LR)
Liang Y., Liu H., Gao Z., Li Q., Li G., Zhao J., Wang X.	Ocular phenotype related SNP analysis in Southern Han Chinese population from Guangdong province	2022	Genes	https://pubmed.ncbi.nlm.nih.gov/35358651/	Ocular phenotype is recognizable among Asians, including eyelid fold, fissure inclination, and canthal index. Here we screened 27 facial phenotype-associated SNPs and reported a preliminary study in 246 Chinese individuals of Han origin in Guangdong province. Results showed that rs17760296 could explain 6.2% of the eyelid fold variation and double eyelids were more likely to appear when one's gen…	Article				EVC	Facial morphology	Eyelid fold (single, double or multiple) and canthal index (same level, inner higher than outer, or inner lower than outer)	Measured with digital photographs	Sequenom® MassArray®	Logistic regression (LR), Support vector machine (SVM)
Grimes, Eileen A.; Noake, Penny J.; Dixon, Lindsey; Urquhart, Andrew	Sequence polymorphism in the human melanocortin 1 receptor gene as an indicator of the red hair phenotype	2001	Forensic Science International	https://www.sciencedirect.com/science/article/pii/S0379073801004807?via%3Dihub	We describe a minisequencing protocol for screening DNA samples for the presence of 12 mutations in the human melanocortin 1 receptor gene (MC1R), eight of which are associated with the red hair phenotype. A minisequencing profile which shows homozygosity for one of these mutations or the presence of two different mutations would strongly indicate that the sample donor is red haired. The absence …	Article				EVC	Hair colour	red, auburn, red/brown vs blonde, light brown and dark brown	Self-reported via a questionnaire	Solid-phase fluorescent minisequencing assay	NA
Yuasa I, Umetsu K, Watanabe G, Nakamura H, Endoh M,Irizawa Y	MATP polymorphisms in Germans and Japanese: the L374F mutation as a population marker for Caucasoids	2004	International Journal of Legal Medicine	https://link.springer.com/article/10.1007/s00414-004-0490-z	Inference of the population and ancestry to which an individual belongs is important in forensic individualization and personal identification. In this study, five polymorphisms of the membrane-associated transporter protein (MATP) gene were investigated in German and Japanese populations. The L374F mutation was present at an allele frequency as high as 0.96 in the German population, whereas it w…	Article	BGA	Autosomal, pigmentation-related markers					NA	RLFP-PCR	NU
Daniel R, Walsh S, Piper A	Investigation of single-nucleotide polymorphisms associated with ethnicity	2006	International Congress Series	https://www.sciencedirect.com/science/article/pii/S0531513105017541	Autosomal SNPs were investigated as markers of ethnicity. Loci were selected based on strong associations with major ethnic groups in the Australian population. The results from this preliminary research indicate that distinct genotype distributions are evident among the sub-populations under study.	Article	BGA	Autosomal	Australian sub-populations				Self-reported	PCR + SNaPshot™ + CE	Neighbour-joining phylogenetic tree
Soejima M, Koda Y	Population differences of two coding SNPs in pigmentation-related genes SLC24A5 and SLC45A2	2006	International Journal of Legal Medicine	https://link.springer.com/article/10.1007/s00414-006-0112-z	Autosomal SNPs were investigated as markers of ethnicity. Loci were selected based on strong associations with major ethnic groups in the Australian population. The results from this preliminary research indicate that distinct genotype distributions are evident among the sub-populations under study.	Article	BGA	Autosomal, pigmentation-related markers					NA	RLFP-PCR	NU
Onofri V, Alessandrini F, Turchi C, Pesaresi M, Buscemi L,Tagliabracci A	Development of multiplex PCRs for evolutionary and forensic applications of 37 human Y chromosome SNPs	2006	Forensic Science International	https://www.sciencedirect.com/science/article/pii/S0379073805001593?via%3Dihub	This work describes an efficient and rapid test for typing 37 single nucleotide polymorphisms (SNPs) of the non-recombining region of Y chromosome (NRY) from a minimal amount of DNA using six PCR multiplexes. Markers were drawn following a hierarchical strategy based on the phylogenetic tree of Y chromosome proposed by the Y Chromosome Consortium [The Y Chromosome Consortium, A nomenclature syste…	Article	BGA	Y-haplogroups	European sub-y-haplogroups				NA	PCR + SNaPshot™ + CE	Classification tree (YCC)
Tully G.	Genotype vs phenotype: human pigmentation	2007	Forensic Science International: Genetics	https://www.sciencedirect.com/science/article/pii/S1872497307000427	The natural range of hair and skin colour is a continuous spectrum, controlled by multiple genes in a complex fashion. Many of these genes are as yet unknown, but several key pigmentation genes have been characterised, in particular the melanocortin 1 receptor gene (MC1R). Here, the function and known mutations of MC1R and other human pigmentation genes including ASIP, MATP, SLC24A5, TYR, TYRP1 a…	Review				EVC
C Phillips , A Salas, J J Sánchez, M Fondevila, A Gómez-Tato, J Alvarez-Dios, M Calaza, M Casares de Cal, D Ballard, M V Lareu, A Carracedo, SNPforID Consortium	Inferring ancestral origin using a single multiplex assay of ancestry-informative marker SNPs	2007	Forensic Science International: Genetics	https://pubmed.ncbi.nlm.nih.gov/19083773/	Tests that infer the ancestral origin of a DNA sample have considerable potential in the development of forensic tools that can help to guide crime investigation. We have developed a single-tube 34-plex SNP assay for the assignment of ancestral origin by choosing ancestry-informative markers (AIMs) exhibiting highly contrasting allele frequency distributions between the three major population-gro…	Article	BGA	Autosomal	3 populations: African, East Asian and European				NA	PCR + SNaPshot™ + CE	STRUCTURE
Bouakaze C, Keyser C, Amory S, Crubézy E, Ludes B	First successful assay of Y-SNP typing by SNaPshot minisequencing on ancient DNA	2007	International Journal of Legal Medicine	https://pubmed.ncbi.nlm.nih.gov/17534642/	In the present study, a set of 13 Y-chromosomal single nucleotide polymorphisms (Y-SNPs) selected for the identification of the most frequent Asian Y-haplogroups was included in an allele-specific primer extension assay. Single nucleotide polymorphism (SNP) genotyping was accomplished by co-amplification of these 13 DNA fragments within 2 multiplex PCRs followed by detection with 1 minisequencing…	Technical note	BGA	Y-haplogroups	Major Asian Y-haplogroups				NA	PCR + SNaPshot™ + CE	Classification tree (YCC)
R. Daniel, J. Sanchez, N. Nassif, A. Hernandez, S. Walsh	SNPs associated with physical traits: a valuable tool for the inference of biogeographical ancestry	2008	Forensic Science International: Genetics Supplement Series	http://www.fsigeneticssup.com/article/S1875176808001959/fulltext	Sixteen autosomal SNPs were selected to differentiate major populations in Australia. A SNP multiplex assay was developed for the inference of biogeographical ancestry.	Article	BGA	Autosomal, pigmentation-related markers	Major Australian sub-populations	EVC	Eye and hair colour	NA	Self-reported	PCR + SNaPshot™ + CE	Genetic distance analysis (GDA)
Budowle B, van Daal A.	Forensically relevant SNP classes	2008	BioTechniques	https://www.future-science.com/doi/full/10.2144/000112806	Forensic samples that contain too little template DNA or are too degraded require alternate genetic marker analyses or approaches to what is currently used for routine casework. Single nucleotide polymorphisms (SNPs) offer promise to support forensic DNA analyses because of an abundance of potential markers, amenability to automation, and potential reduction in required fragment length to only 60…	Review	BGA			EVC
Zaumsegel D, Rothschild MA, Schneider PM	SNPs for the analysis of human pigmentation genes—A comparative study	2008	Forensic Science International: Genetics Supplement Series	http://www.fsigeneticssup.com/article/S1875176808000401/fulltext	In specific forensic cases, a genetic marker set allowing to deduce information about phenotypic features of the individual in question may be helpful to investigators. Candidates for such markers include pigmentation genes relevant for eye, hair and skin colour.The project presented here aims at the development of a marker set which may be able to derive phenotypic information regarding the pigm…	Article				EVC	Eye and skin colour	NA	NA, BGA as place of birth	PCR + SNaPshot™ + CE	NU
Branicki W, Szczerbińska A, Brudnik U, Wolańska-Nowak P,Kupiec T.	The OCA2 gene as a marker for eye colour prediction	2008	Forensic Science International: Genetics Supplement Series	http://www.fsigeneticssup.com/article/S1875176808000930/fulltext	Pigmentation is a very distinguishing human trait which has already been subjected to serious genetic research and thus its prediction may be soon possible in forensic investigations. This paper presents results of a population association study examining the relationship of 11 SNP positions in the OCA2 gene with different pigment characteristics. Using conventional statistics and an evolutionary…	Article				EVC	Eye colour	NA	Visual classification by a dermatologist	PCR + SNaPshot™ + CE	NU
P.Kersbergen,K.vanDuijn,A.D.Kloosterman,J.T.denDunnen,M.Kayser,P.deKnijff,	Developing a set of ancestry-sensitive DNA markers reflecting continental origins of humans	2009	BMC Genomics	https://bmcgenomdata.biomedcentral.com/articles/10.1186/1471-2156-10-69	Background: The identification and use of Ancestry-Sensitive Markers (ASMs), i.e. genetic polymorphisms facilitating the genetic reconstruction of geographical origins of individuals, is far from straightforward. Results: Here we describe the ascertainment and application of five different sets of 47 single nucleotide polymorphisms (SNPs) allowing the inference of major human groups of different …	Article	BGA	Y-haplogroups	4 populations Y-haplogroups: African, Eurasian, East Asia and Native American				NU	GeneChip® array, TaqMan™ SNP genotyping assay	STRUCTURE
Liu F, van Duijn K,Vingerling JR,Hofman A,Uitterlinden AG,Janssens AC,et al.	Eye colour and the prediction of complex phenotypes from genotypes	2009	Current Biology	https://www.sciencedirect.com/science/article/pii/S0960982209005971	Predicting complex human phenotypes from genotypes has recently gained tremendous interest in the emerging field of consumer genomics, particularly in light of attempting personalized medicine [1,2]. So far, however, this approach has not been shown to be accurate, thus limiting its practical applications [3,4]. Here, we used human eye (iris) color of Europeans as an empirical example to demonstr…	Correspondance				EVC	Eye colour	Blue, intermediate or brown	Visual classification with digital photographs	PCR + SNaPshot™ + CE	Multinomial logistic regression (MLR)
Bogdanowicz, M. Allen, W. Branicki, M. Lembring, M. Gajewska, T. Kupiec	Genetic identification of putative remains of the famous astronomer Nicolaus Copernicus	2009	Proceedings of the National Academy of Science of the United States of Aemrica	https://www.pnas.org/doi/10.1073/pnas.0901848106	We report the results of mitochondrial and nuclear DNA analyses of skeletal remains exhumed in 2005 at Frombork Cathedral in Poland, that are thought to be those of Nicolaus Copernicus (1473-1543). The analyzed bone remains were found close to the altar Nicolaus Copernicus was responsible for during his tenure as priest. The mitochondrial DNA (mtDNA) profiles from 3 upper molars and the femurs we…	Article				EVC	Eye colour	dark vs light	NU	PCR + CE	NU
Branicki W.	Studies on predicting pigmentation phenotype for forensic purposes	2009	Problems of Forensic Science		Differences in pigmentation phenotype are mainly due to variation in the amount, type and distribution of melanin. This biopolymer pigment is synthesised in a complex biochemical process called melanogenesis, which takes place in specialised melanocyte structures known as melanosomes. Melanin is then stored in the melanosomes, which are further transported into keratinocytes, resulting in skin an…	Review				EVC
Valenzuela RK, Henderson MS, Walsh MH	Predicting phenotype from genotype: normal pigmentation	2010	Journal of Forensic Sciences	https://www.ncbi.nlm.nih.gov/pmc/articles/PMC3626268/	Genetic information in forensic studies is largely limited to CODIS data and the ability to match samples and assign them to an individual. However, there are circumstances, in which a given DNA sample does not match anyone in the CODIS database, and no other information about the donor is available. In this study, we determined 75 SNPs in 24 genes (previously implicated in human or animal pigmen…	Article				EVC	Eye, hair and skin colour		Visual classification by researcher according to specrometer (skin) and color charts (eye and hair)	TaqMan™ SNP genotyping assay	Multinomial logistic regression (MLR)
Kayser M. de Knijff P.	Improving human forensics through advances in genetics, genomics and molecular biology	2011	Nature Reviews Genetics	https://www.nature.com/articles/nrg2952	Forensic DNA profiling currently allows the identification of persons already known to investigating authorities. Recent advances have produced new types of genetic markers with the potential to overcome some important limitations of current DNA profiling methods. Moreover, other developments are enabling completely new kinds of forensically relevant information to be extracted from biological sa…	Review	BGA			EVC
van Oven M, Vermeulen M, Kayser M	Multiplex genotyping system for efficient inference of matrilineal genetic ancestry with continental resolution	2011	Investigative Genetics	https://www.ncbi.nlm.nih.gov/pmc/articles/PMC3078086/	Background: In recent years, phylogeographic studies have produced detailed knowledge on the worldwide distribution of mitochondrial DNA (mtDNA) variants, linking specific clades of the mtDNA phylogeny with certain geographic areas. However, a multiplex genotyping system for the detection of the mtDNA haplogroups of major continental distribution that would be desirable for efficient DNA-based bi…	Article	BGA	mt-haplogroups	43 mt-haplogroups: African, Western Eurasia, Eastern Eurasia and Native America				NA	PCR + SNaPshot™ + CE	Classification tree (CT)
van Oven M, Ralf A, Kayser M	An efficient multiplex genotyping approach for detecting the major worldwide human Y-chromosome haplogroups	2011	International Journal of Legal Medicine	https://www.ncbi.nlm.nih.gov/pmc/articles/PMC3192277/	The Y chromosome is paternally inherited and therefore serves as an evolutionary marker of patrilineal descent. Worldwide DNA variation within the nonrecombining portion of the Y chromosome can be represented as a monophyletic phylogenetic tree in which the branches (haplogroups) are defined by at least one SNP. Previous human population genetics research has produced a wealth of knowledge about …	Article	BGA	Y-haplogroups	Major global Y-haplogroups				NA	PCR + SNaPshot™ + CE	Classification tree (CT)
J. Kidd, F. Friedlaender, W. Speed, et al.	Analyses of a set of 128 ancestry informative single-nucleotide polymorphisms in a global set of 119 population samples	2011	Investigative Genetics	https://www.ncbi.nlm.nih.gov/pmc/articles/PMC3025953/	Background: Using DNA to determine an individual's ancestry from among human populations is generally interesting and useful for many purposes, including admixture mapping, controlling for population structure in disease or trait association studies and forensic ancestry inference. However, to estimate ancestry, including possible admixture within an individual, as well as heterogeneity within a …	Article	BGA	Autosomal	4 populations: European, Native american, African, and East Asian				NA	TaqMan™ SNP genotyping assay	STRUCTURE
Bulbul O, Filoglu G, Altuncul H, Aradas AF, Ruiz Y, Fondevila M,Phillips C, Carracedo Á, Kriegel AK, Schneider PM	A SNP multiplex for the simultaneous prediction of biogeographic ancestry and pigmentation type	2011	Forensic Science International: Genetics Supplement Series	https://www.fsigeneticssup.com/article/S1875-1768(11)00249-6/abstract	DNA analysis of ancestry informative markers (AIMs) and physical trait markers from biological stains can help provide investigative leads in cases without suspects. To enhance the resolution and informative value of two previously developed single nucleotide polymorphism (SNP) multiplexes, the 34-plex and Eurasiaplex assays (Phillips et al. [1], Phillips et al. [2]) differentiating European, Sou…	Article	BGA	Autosomal	4 populations: North-west European, South-east European, Middle Eaastern and Central South Asian	EVC	Eye, hair and skin colour	NA	NA	PCR + SNaPshot™ + CE	STRUCTURE, PCA (BGA), Snipper (EVC)
Khodjet-el-Khil H, Fadhlaoui-Zid K, Cherni L, Phillips C,Fondevila M, Carracedo Á, Ben Ammar-Elgaaied A	Genetic analysis of the SNPforID 34-plex ancestry informative SNP panel in Tunisian and Libyan populations.	2011	Forensic Science International: Genetics	https://www.sciencedirect.com/science/article/pii/S1872497310001262	A total of 149 unrelated and healthy individuals comprising: Tunisian Berbers, Tunisians with Andalusian origin and Libyans were typed with the SNPforID 34-plex ancestry informative marker (AIM) SNP panel. Results of 31 of the 34 SNPs are presented and no deviations from Hardy-Weinberg equilibrium were observed after Bonferroni correction (p = 0.00161) except rs722098 (p = 0.0000). Comparisons of…	Article	BGA	Autosomal	3 populations: African, East Asian and European				NA	PCR + SNaPshot™ + CE	STRUCTURE
P.R.Prestes,R.J.Mitchell,R.Daniel,K.N.Ballantyne,R.A.H.vanOorschot	Evaluation of the Irisplex system in admixed individuals	2011	Forensic Science International: Genetics Supplement Series	https://www.fsigeneticssup.com/article/S1875-1768(11)00142-9/fulltext	The prediction of externally visible characteristics (EVCs) is an important investigative tool and a growing field in forensic genetics. The IrisPlex system uses six single nucleotide polymorphisms to predict blue and brown eye colour in humans with over 90% precision. However, the accuracy of this system has not been tested in samples with known genetic admixture. We therefore tested the IrisPle…	Article				EVC	Eye colour	blue, brown or green	Self-reported via a questionnaire (3 generations)	PCR + SNaPshot™ + CE	Multinomial logistic regression (MLR)
Spichenok O, Budimlija ZM, Mitchell AA, Jenny A, Kovacevic L, Marjanovic D, Caragine T, Prinz M, Wurmbach E	Prediction of eye and skin colour in diverse populations using seven SNPs	2011	Forensic Science International: Genetics	https://pubmed.ncbi.nlm.nih.gov/21050833/	An essential component in identifying human remains is the documentation of the decedent's visible characteristics, such as eye, hair and skin color. However, if a decedent is decomposed or only skeletal remains are found, this critical, visibly identifying information is lost. It would be beneficial to use genetic information to reveal these visible characteristics. In this study, seven single n…	Article				EVC	Eye and skin colour	eye (blue, green, brown )), skin (not white, (light brown and dark) not dark (light brown and white)	Self-reported via a questionnaire, Visual classification with digital photographs	TaqMan™ SNP genotyping assay	Genetic distance algortihm (GDA)
Muro T, Iida R, Fujihara J, Yasuda T, Watanabe Y, Imamura S, Naka-mura H, Kimura-Kataoka K, Yuasa I, Toga T et al	Simultaneous determination of seven informative Y chromosome SNPs to differentiate East Asian, European, and African populations	2011	Legal Medicine	https://pubmed.ncbi.nlm.nih.gov/21315645/	Identification of the population origin of an individual is very useful for crime investigators who need to narrow down a suspect based on specimens left at a crime scene. Single nucleotide polymorphisms of the Y chromosome (Y-SNPs) are a class of markers of interest to forensic investigators because many of the markers indicate regional specificity, thus providing useful information about the ge…	Article	BGA	Y-haplogroups	3 populations: African, East Asian and European				NA	PCR + SNaPshot™ + CE	Classification tree (YCC)
Branicki W,LiuF,vanDuijnK,Draus-BariniJ,PospiechE,WalshS,etal.	Model-based prediction of human hair color using DNA variants	2011	Human Genetics	Predicting complex human phenotypes from genotypes is the central concept of widely advocated personalized medicine, but so far has rarely led to high accuracies limiting practical applications. One notable exception, although less relevant for medical but important for forensic purposes, is human eye color, for which it has been recently demonstrated that highly accurate prediction is feasible f…	Predicting complex human phenotypes from genotypes is the central concept of widely advocated personalized medicine, but so far has rarely led to high accuracies limiting practical applications. One notable exception, although less relevant for medical but important for forensic purposes, is human eye color, for which it has been recently demonstrated that highly accurate prediction is feasible f…	Article				EVC	Hair colour	red, black, blond, brown	Self-reported via a questionnaire, Visual classification by professional	Sequenom® MassArray®	Multinomial logistic regression (MLR), LASSO regression
PośpiechE,Draus-BariniJ,KupiecT,Wojas-PelcA,BranickiW.	Gene-gene interactions contribute to eye colour variation in humans	2011	Journal of Human Genetics	https://pubmed.ncbi.nlm.nih.gov/21471978/	Prediction of phenotypes from genetic data is considered to be the first practical application of data gained from association studies, with potential importance for medicine and the forensic sciences. Multiple genes and polymorphisms have been found to be associated with variation in human pigmentation. Their analysis enables prediction of blue and brown eye colour with a reasonably high accurac…	Article				EVC	Eye colour	blue, green, hazel or brown	Visual classification by a dermatologist	PCR + SNaPshot™ + CE	Multifactor dimensionality reduction (MDR), Multinomial logistic regression (MLR)
Purps J, Geppert M, Nagy M, Roewer L	Evaluation of the IrisPlex eye colour prediction tool in a German population sample	2011	Forensic Science International: Genetics Supplement Series	https://www.sciencedirect.com/science/article/pii/S1875176811001028	The prediction of externally visible characteristics like hair, skin and eye colour from biological material of an individual becomes more and more important in forensic genetics particularly in cases in which a standard tandem repeat (STR) profiling failed. Liu et al. and Walsh et al. recently published a multiplex SNaPshot assay, named IrisPlex. The IrisPlex assay was described as a sensitive t…	Article				EVC	Eye colour	Blue, intermediate or brown	Visual classification with digital photographs	PCR + SNaPshot™ + CE	Multinomial logistic regression (MLR)
Andersen JD, Johansen P, Wulf HC, Petersen B, Børsting C,Morling N.	Genetic variants and skin colour in Danes	2011	Forensic Science International: Genetics Supplement Series	http://www.fsigeneticssup.com/article/S1875176811000783/fulltext	In this study, 33 single nucleotide polymorphisms (SNPs) in known pigmentation genes were tested for association to objective spectrophotometric reflectance measurements of the upper-inner arm and the buttock in 188 unrelated Danes. The 188 Danes were typed for 33 SNPs by two multiplex PCRs, two multiplex single base extension reactions and capillary electrophoresis. To further investigate the ro…	Article				EVC	Skin colour	NA	Measured with specialized instrument	PCR + SNaPshot™ + CE	NU
Andersen JD, Johansen P, Mogensen HS, Børsting C, Morling N.	Eye colour and SNPs in Danes	2011	Forensic Science International: Genetics Supplement Series	http://www.fsigeneticssup.com/article/S1875176811000771/fulltext	Single nucleotide polymorphisms (SNPs) affect the pigmentation of the eyes, skin and hair in humans. Four SNPs located in the pigmentation genes HERC2 (rs12913832), OCA2 (rs1800407), SLC45A2 (rs16891982) and IRF4 (rs12203592) known to be important for eye colour were investigated in a Danish population sample. The rs12913832 homozygote genotype GG alone the highest likelihood ratio (LR)=29.4 for …	Article				EVC	Eye colour	dark or light, blue, brown or intermediate	Visual classification with digital photographs by researchers	NA	Likelihood ratios (LR)
T. Kupiec, W. Branicki,	Genetic examination of the putative skull of Jan Kochanowski reveals its female sex	2011	Croatian Medical Journal	https://www.ncbi.nlm.nih.gov/pmc/articles/PMC3118727/	We report the results of genetic examination of the puta-tive skull of Jan Kochanowski (1530-1584), a great Polish renaissance poet. The skull was retrieved in 1791 by historian Tadeusz Czacki from the Kochanowski family tomb and became the property of the Czartoryskis Museum in Krakow. An anthropological study in 1926 questioned its male origin , which raised doubts about its authenticity. Our r…	Article				EVC	Eye colour	light (blue and green) and dark (hazel and brown)	NU	PCR + SNaPshot™ + CE	Bayesian Network (BN)
H. Rajeevan , U. Soundararajan, A. J. Pakstis, K.K. Kidd	Introducing the Forensic Research/Reference on Genetics knowledge base, FROG-kb	2012	Investigative Genetics	https://pubmed.ncbi.nlm.nih.gov/22938150/	Background: Online tools and databases based on multi-allelic short tandem repeat polymorphisms (STRPs) are actively used in forensic teaching, research, and investigations. The Fst value of each CODIS marker tends to be low across the populations of the world and most populations typically have all the common STRP alleles present diminishing the ability of these systems to discriminate ethnicity…	Article	BGA
K.N.Ballantyne,M.vanOven,A.Ralf,M.Stoneking,R.J.Mitchell,R.A.vanOorschot,M.Kayser	MtDNA SNP multiplexes for efficient inference of matrilineal genetic ancestry within Oceania	2012	Forensic Science International: Genetics	http://www.fsigenetics.com/article/S1872497311001839/fulltext	Human mitochondrial DNA (mtDNA) is a convenient marker for tracing matrilineal bio-geographic ancestry and is widely applied in forensic, genealogical and anthropological studies. In forensic applications, DNA-based ancestry inference can be useful for finding unknown suspects by concentrating police investigations in cases where autosomal STR profiling was unable to provide a match, or can help …	Article	BGA	mt-haplogroups	Oceanian mt-haplogroups				Self-reported	PCR + SNaPshot™ + CE	Classification tree (CT)
Pneuman A, Budimlija ZM, Caragine T, et al	Verification of eye and skin color predictors in various populations	2012	Legal Medicine	https://pubmed.ncbi.nlm.nih.gov/22284939/	Validation of testing methods is an essential feature in all scientific endeavors, but it is particularly important in forensics. Due to the sensitive nature of these investigations and the limited sample size it is crucial to validate all employed procedures. This includes novel forensic phenotypic DNA tests, to learn more of their capabilities and limitations before incorporating them as routin…	Article				EVC	Eye and skin colour	eye (blue, green/amber, brown), skin (white, medium, dark)	Self-reported via a questionnaire, Visual classification with digital photographs	TaqMan™ SNP genotyping assay	Multinomial logistic regression (MLR)
V.Kastelic,K.Drobnic	A single-nucleotide polymorphism (SNP) multiplex system: the association of five SNPs with human eye and hair color in the Slovenian population and comparison using a Bayesian network and logistic regression model	2012	Croatian Medical Journal	https://www.ncbi.nlm.nih.gov/pmc/articles/PMC3490452/	Aim: To analyze two phenotype characteristics - eye and hair color - using single-nucleotide polymorphisms (SNPs) and evaluate their prediction accuracy in Slovenian population. Methods: Twelve SNPs (OCA2 - rs1667394, rs7170989, rs1800407, rs7495174; HERC2 - rs1129038, rs12913832; MC1R - rs1805005, rs1805008; TYR - rs1393350; SLC45A2 - rs16891982, rs26722; SLC24A5 - rs1426654) were used for the d…	Article				EVC	Eye and hair colour	eye (blue, intermediate or brown), hair (blonde, dark blond/light brown, dark brown/black)	Self-reported via a questionnaire, Visual classification by researcher	PCR + SNaPshot™ + CE	Binomial and multinomial logistic regression (BLR, MLR), Bayesoan Network (BN)
Fondevila M, Phillips C, Santos C, Freire Aradas A, Vallone PM,Butler JM, Lareu MV, Carracedo A	Revision of the SNPforID 34-plex forensic ancestry test: assay enhancements, standard reference sample genotypes and extended population studies.	2013	Forensic Science International: Genetics	http://www.fsigenetics.com/article/S1872497312001408/fulltext	A revision of an established 34 SNP forensic ancestry test has been made by swapping the under-performing rs727811 component SNP with the highly informative rs3827760 that shows a near-fixed East Asian specific allele. We collated SNP variability data for the revised SNP set in 66 reference populations from 1000 Genomes and HGDP-CEPH panels and used this as reference data to analyse four U.S. pop…	Article	BGA	Autosomal	3 populations: African, East Asian and European				Self-reported	PCR + SNaPshot™ + CE	Snipper
J.S. Allwood,S.A.Harbison,	SNP model development for the prediction of eye colour in New Zealand	2013	Forensic Science International: Genetics	https://www.sciencedirect.com/science/article/pii/S1872497313000847	The ability to predict externally visible characteristics (EVCs) from DNA has appeal for use in forensic science, particularly where a forensic database match is not made and an eye witness account is unavailable. This technology has yet to be implemented in casework in New Zealand. The broad cultural diversity and likely population stratification within New Zealand dictates that any EVC predicti…	Article				EVC	Eye colour	Brown, intermediate or blue	Visual classification	TaqMan™ SNP genotyping assay	Classification tree (CT)
Gross T.E. ,D.Zaumsegel,M.A.Rothschild,P.M.Schneider	Combined analysis of two different ancestry informative assays using SNPs and Indels in Eurasian populations	2013	Forensic Science International: Genetics Supplement Series	http://dx.doi.org/10.1016/j.fsigss.2013.10.012	In the absence of a suspect or DNA database match, small multiplex assays with ancestry informative markers (AIMs) provide an alternative to comparative DNA analysis as the knowledge of an unknown stain donor’s biogeographic ancestry can be helpful in guiding criminal investigations. AIMs can provide valuable information in such cases. The research focus for AIMs has been on multiplex assays of s…	Article	BGA	Autosomal	5 populations: African, European, Middle Eastern, Central south Asian, East Asian				NA	PCR + SNaPshot™ + CE	STRUCTURE, Snipper
Andersen JD, Johansen P, Harder S, et al.	Genetic analyses of the human eye colours using a novel objective method for eye colour classification	2013	Forensic Science International: Genetics	https://pubmed.ncbi.nlm.nih.gov/23948321/	In this study, we present a new objective method for measuring the eye colour on a continuous scale that allows researchers to associate genetic markers with different shades of eye colour. With the use of the custom designed software Digital Iris Analysis Tool (DIAT), the iris was automatically identified and extracted from high resolution digital images. DIAT was made user friendly with a graph…	Article				EVC	Eye colour	blue, dark blue, light intermediate, dark intermediate, light brown, dark brown)	Measured with digital photographs and processed in DIAT software	Sequenom® MassArray®	Multinomial logistic regression (MLR), Snipper
Zidkova A, Horinek A, Stenzl V, Korabecna M.	Application of multifactor dimensionality reduction analysis and Bayesian networks for eye color and ancestry prediction for forensic purposesin the Czech Republic	2013	Forensic Science International: Genetics Supplement Series	http://www.fsigeneticssup.com/article/S1875176813001650/fulltext	Advances both in genotyping technology and human genetics resulted in forensic molecular phenotyping. We present model based approach to create panel of SNP markers for eye color and ancestry prediction for application in the Czech Republic. Population sample contained 131 unrelated individuals: 100 (76%) Caucasians and 31 (24%) Asians (Kazakhs). Samples were binned according to eye color: 47 (36…	Article	BGA	Autosomal	Caucassian and Asian	EVC	Eye colour	light vs dark	Self-reported via a questionnaire	TaqMan™ SNP genotyping assay	Multifactor dimensionality reduction (MDR), Bayesian Network (BN)
Martinez-CadenasC,Penãa-ChiletM,Ibarrola-VillavaM,RibasG.	Gender is a major factor explaining discrepancies in eye colour prediction based on HERC2/OCA2 genotype and the IrisPlex model	2013	Forensic Science International: Genetics	https://pubmed.ncbi.nlm.nih.gov/23601698/	In recent years, several studies have greatly increased our understanding of the genetic basis underlying human eye colour variation. A large percentage of the eye colour diversity present in humans can already be genetically explained, so much so that different DNA-based eye colour prediction models, such as IrisPlex, have been recently developed for forensic purposes. Though these models are al…	Article				EVC	Eye colour	brown/black, hazel/green, blue/grey	Self-reported via a questionnaire, Visual classification by professional	KasPAr genotyping	Multinomial logistic regression (MLR)
Hart, Katie L. et al.	Improved eye- and skin-color prediction based on 8 SNPs	2013	Croatian Medical Journal	https://www.ncbi.nlm.nih.gov/pmc/articles/PMC3694299/	Aim: To improve the 7-plex system to predict eye and skin color by increasing precision and detailed phenotypic descriptions. Methods: Analysis of an eighth single nucleotide polymorphism (SNP), rs12896399 (SLC24A4), showed a statistically significant association with human eye color (P = 0.007) but a rather poor strength of agreement (P = 0.063). This SNP was added to the 7-plex system (rs129138…	Article				EVC	Eye and skin colour	eye (blue, green, brown(, skin (light, medium, dark)	Self-reported via a questionnaire, Visual classification with digital photographs	TaqMan™ SNP genotyping assay	Genetic distance algortihm (GDA)
Poetsch M, Blohm R, Harder M et al	Prediction of people’s origin from degraded DNA—presentation of SNP assays and calculation of probability	2013	International Journal of Legal Medicine	https://link.springer.com/article/10.1007/s00414-012-0728-0	The characterization of externally visible traits by DNA analysis is already an important tool when investigating ancient skeletal remains and may gain similar importance in future forensic DNA analysis. This, however, depends on the different legal regulations in the different countries. Besides eye or hair color, the population origin can provide crucial information in criminal prosecution. In …	Article	BGA	Autosomal	7 populations: West African, North African, Turkey, Near East, Balkan states, North European, Japanese)				Self-reported via a questionnaire (3 generations)	PCR + SNaPshot™ + CE	Multinomial logistic regression (MLR)
Kastelic V., Pośpiech E., Draus-Barini J., Branicki W., Drobnič K.	Prediction of eye color in the Slovenian population using the IrisPlex SNPs	2013	Croatian Medical Journal	https://www.ncbi.nlm.nih.gov/pmc/articles/PMC3760663/	Aim: To evaluate the accuracy of eye color prediction based on six IrisPlex single nucleotide polymorphisms (SNP) in a Slovenian population sample. Methods: Six IrisPlex predictor SNPs (HERC2-rs12913832, OCA2-rs1800407, SLC45A2-rs16891982 and TYR-rs1393350, SLC24A4-rs12896399, and IRF4-rs12203592) of 105 individuals were analyzed using single base extension approach and SNaPshot chemistry. The Ir…	Article				EVC	Eye colour	Blue, intermediate or brown	Self-reported, Visual classification with digital photographs	PCR + SNaPshot™ + CE	Multinomial logistic regression (MLR)
C.Phillips, W. Parson, B.Lundsberg,C. Santos, A.Freire-Aradas, M.Torrese, M.Eduardoff,C.Børsting,P.Johansen,M.Fondevila,N.Morling,P.Schneider, the EUROFORGEN-NoE Consortium,A.Carracedo,M.V.Lareu	Building a forensic ancestry panel from the ground up: The EUROFORGEN Global AIM-SNP set	2014	Forensic Science International: Genetics	http://www.fsigenetics.com/article/S1872497314000404/fulltext	Emerging next-generation sequencing technologies will enable DNA analyses to add pigmentation predictive and ancestry informative (AIM) SNPs to the range of markers detectable from a single PCR test. This prompted us to re-appraise current forensic and genomics AIM-SNPs and from the best sets, to identify the most divergent markers for a five population group differentiation of Africans, European…	Article	BGA	Autosomal	5 populations: Africans, Europeans, East Asians, Native Americans and Oceanians				NU	Sequenom® MassArray®, Sanger sequencing	STRUCTURE, PCA, Snipper
K.K. Kidd,W.C.Speed,A.J.Pakstis,M.R.Furtado,R.Fang,A.Madbouly,M.Maiers,M.Middha,F.R.Friedlaender,J.R.Kidd	Progress toward an efficient panel of SNPs for ancestry inference	2014	Forensic Science International: Genetics	https://www.fsigenetics.com/article/S1872-4973(14)00003-9/abstract	Many panels of ancestry informative single nucleotide polymorphisms have been proposed in recent years for various purposes including detecting stratification in biomedical studies and determining an individual's ancestry in a forensic context. All of the panels have limitations in their generality and efficiency for routine forensic work. Some panels have used only a few populations to validate …	Article	BGA	Autosomal	8 populations: sub-Saharan African, admixed and near east african, south west asian, european, siberian, south asian, east asian, south east easian, pacific, american				NU	TaqMan™ SNP genotyping assay	STRUCTURE
Chaitanya L, van Oven M, Weiler N, et al	Developmental validation of mitochondrial DNA genotyping assays for adept matrilineal inference of biogeographic ancestry at a continental level	2014	Forensic Science International: Genetics	http://www.fsigenetics.com/article/S1872497314000386/fulltext	Mitochondrial DNA (mtDNA) can be used for matrilineal biogeographic ancestry prediction and can thus provide investigative leads towards identifying unknown suspects, when conventional autosomal short tandem repeat (STR) profiling fails to provide a match. Recently, six multiplex genotyping assays targeting 62 ancestry-informative mitochondrial single nucleotide polymorphisms (mt-SNPs) were devel…	Article	BGA	mt-haplogroups	70 global mt-haplogroups				NA	PCR + SNaPshot™ + CE	Classification tree
Maroñas O, Phillips C, Söchtig J, Gomez-Tato A, Cruz R, Alvarez-Dios J, de Cal MC, Ruiz Y, Fondevila M, Carracedo Á	Development of a forensic skin colour predictive test	2014	Forensic Science International: Genetics	http://www.fsigenetics.com/article/S1872497314001355/fulltext	There is growing interest in skin colour prediction in the forensic field. However, a lack of consensus approaches for recording skin colour phenotype plus the complicating factors of epistatic effects, environmental influences such as exposure to the sun and unidentified genetic variants, present difficulties for the development of a forensic skin colour predictive test centred on the most stron…	Article				EVC	Skin colour	white, intermediate, black	Self-reported via a questionnaire, Visuall classification with digital photographs, Measured with specialized equipment	PCR + SNaPshot™ + CE	Snipper
Yun L, Gu Y, Rajeevan H, Kidd KK.	Application of six IrisPlex SNPs and comparison of two eye color prediction systems in diverse Eurasia populations	2014	International Journal of Legal Medicine	https://pubmed.ncbi.nlm.nih.gov/24395150/	DNA-based prediction for externally visible characteristics such as eye color is already a useful tool in forensic criminal investigations. The IrisPlex system, consisting of six single nucleotide polymorphisms (SNPs) and a prediction model, was developed based on individuals from several European populations. Other recent studies have developed a different prediction model, also based on Europea…	Article				EVC	Eye colour	Blue, intermediate or brown	NA	TaqMan™ SNP genotyping assay, RFLP-PCR	Snipper
Pietroni C,AndersenJD,JohansenP,AndersenMM,HarderS,PaulsenR,etal	The effect of gender on eye colour variation in European populations and an evaluation of the IrisPlex prediction model	2014	Forensic Science International: Genetics	https://pubmed.ncbi.nlm.nih.gov/24631691/	n two recent studies of Spanish individuals [1,2], gender was suggested as a factor that contributes to human eye colour variation. However, gender did not improve the predictive accuracy on blue, intermediate and brown eye colours when gender was included in the IrisPlex model [3]. In this study, we investigate the role of gender as a factor that contributes to eye colour variation and suggest t…	Article				EVC	Eye colour	Blue, light intermediate, dark intermediate, brown	Visual classification with digital photographs, software DIAT	Sequenom® MassArray®	Multinomial logistic regression (MLR)
Y. Yang, B. Xie, J. Yan	Application of next-generation sequencing technology in forensic science	2014	Genomics Proteomics Bioinformatics	https://pubmed.ncbi.nlm.nih.gov/25462152/	Next-generation sequencing (NGS) technology, with its high-throughput capacity and low cost, has developed rapidly in recent years and become an important analytical tool for many genomics researchers. New opportunities in the research domain of the forensic studies emerge by harnessing the power of NGS technology, which can be applied to simultaneously analyzing multiple loci of forensic interes…	Review
Liu F, Hendriks AEJ, Ralf A, Boot AM, Benyi E, Sävendahl L,et al.	Common DNA variants predict tall stature in Europeans	2014	Human Genetics	https://link.springer.com/article/10.1007/s00439-013-1394-0	Genomic prediction of the extreme forms of adult body height or stature is of practical relevance in several areas such as pediatric endocrinology and forensic investigations. Here, we examine 770 extremely tall cases and 9,591 normal height controls in a population-based Dutch European sample to evaluate the capability of known height-associated DNA variants in predicting tall stature. Among the…	Article				EVC	Height	tall vs non-tall	Measured with stadiometer	Microarray	Multidimesional scaling (MDS), Binary logistic regression (BLR)
Liu F, Walsh S, Kayser M.	Of sex and IrisPlex eye colour prediction: a reply to Martinez-Cadenas et al.	2014	Forensic Science International: Genetics	http://www.fsigenetics.com/article/S1872497313001403/fulltext		Letter				EVC
C.Martinez-Cadenas,M.Pena-Chilet,M.J.Llorca-Cardenosa,R.Cervera,M.Ibarrola-Villava,G.Ribas	Gender and eye colour prediction discrepancies: A reply to criticisms	2014	Forensic Science International: Genetics	http://www.fsigenetics.com/article/S1872497313002093/fulltext		Letter				EVC
King, G.G. Fortes, P. Balaresque, M.G. Thomas, D. Balding, P.M. Delser, et al.	Identification of the remains of king richard III	2014	Nature Communications	https://www.nature.com/articles/ncomms6631	In 2012, a skeleton was excavated at the presumed site of the Grey Friars friary in Leicester, the last-known resting place of King Richard III. Archaeological, osteological and radiocarbon dating data were consistent with these being his remains. Here we report DNA analyses of both the skeletal remains and living relatives of Richard III. We find a perfect mitochondrial DNA match between the seq…	Article				EVC	Eye and hair colour	eye (blue, intermediate or brown), hair (blonde, brown, black or red)	NU	NGS (Ion Torrent)	Multinomial logistic regression (MLR)
P.Claes,D.K.Liberton,K.Daniels,K.M.Rosana,E.E.Quillen,L.N.Pearson,B.McEvoy,M.Bauchet,A.A.Zaidi,W.Yao,H.Tang,G.S.Barsh,D.M.Absher,D.A.Puts,J.Rocha,S.Beleza,R.W.Pereira,G.Baynam,P.Suetens,D.Vandermeulen,J.K.Wagner,J.S.Boster,M.D.Shriver,	Modeling 3D facial shape from DNA	2014	PLOS Genetics	https://journals.plos.org/plosgenetics/article?id=10.1371/journal.pgen.1004224	Human facial diversity is substantial, complex, and largely scientifically unexplained. We used spatially dense quasi-landmarks to measure face shape in population samples with mixed West African and European ancestry from three locations (United States, Brazil, and Cape Verde). Using bootstrapped response-based imputation modeling (BRIM), we uncover the relationships between facial variation and…	Article				EVC	Facial morphology		3D measurements and software processing	SNPstream®	Partial least square regression (PLSR), bootstrapped response-based imputation modeling (BRIM)
Phillips C.	Forensic genetic analysis of bio-geographical ancestry	2015	Forensic Science International: Genetics	https://pubmed.ncbi.nlm.nih.gov/26013312/	With the great strides made in the last ten years in the understanding of human population variation and the detailed characterization of the genome, it is now possible to identify sets of ancestry informative markers suitable for relatively small-scale PCR-based assays and use them to analyze the ancestry of an individual from forensic DNA. This review outlines some of the current understanding …	Review	BGA
C. Børsting, N. Morling	Next generation sequencing and its applications in forensic genetics	2015	Forensic Science International: Genetics	https://pubmed.ncbi.nlm.nih.gov/25704953/	Abstract It has been almost a decade since the first next generation sequencing (NGS) technologies emerged and quickly changed the way genetic research is conducted. Today, full genomes are mapped and published almost weekly and with ever increasing speed and decreasing costs. NGS methods and platforms have matured during the last 10 years, and the quality of the sequences has reached a level whe…	Review	BGA			EVC
C. Hussing, C. Børsting, H.S. Mogensen, N. Morling	Testing of the Illumina® ForenSeq™ kit	2015	Forensic Science International: Genetics Supplement Series	http://dx.doi.org/10.1016/j.fsigss.2015.09.178	The Illumina® ForenSeq™ kit amplifies in one multiplex PCR reaction 59 STRs and 172 SNPs relevant to forensic genetic case work. Typed markers include markers for identification, ancestry identification (AIMs) and pigmentary traits. The products were sequenced on the MiSeq FGx Forensic Genomics System and analysed with the ForenSeq™ Universal Analysis Software. Using this approach, we sequenced 1…	Article	BGA	Autosomal	NA	EVC	Eye, hair and skin colour	NA	Visual classification with digital photographs	NGS (Illumina MiSeq™)	Illumina ForenSeq Universal analysis Software™
Branicki W, Kayser M	Prediction of Human Pigmentation Traits from DNA Polymorphisms	2015	eLS	https://onlinelibrary.wiley.com/doi/full/10.1002/9780470015902.a0023851	Driven by recent evolutionary history, pigmentation traits significantly contribute to the most obvious parts of the overall human phenotypic diversity with skin colour varying between worldwide individuals, while eye and hair colour differences only exist in individuals of European (and neighbouring region) descent. Genetic association studies have discovered various DNA variants that together e…	Review				EVC
Santos, C., Fondevila, M., Ballard, D., Banemann, R., Bento, A.M., Børsting, C., Branicki, W., Brisighelli, F., Burrington, M., Capal, T., et al.	Forensic ancestry analysis with two capillary electrophoresis ancestry informative marker (aim) panels: results of a collaborative ednapexercise	2015	Forensic Science International: Genetics	https://pubmed.ncbi.nlm.nih.gov/26122263/	There is increasing interest in forensic ancestry tests, which are part of a growing number of DNA analyses that can enhance routine profiling by obtaining additional genetic information about unidentified DNA donors. Nearly all ancestry tests use single nucleotide polymorphisms (SNPs), but these currently rely on SNaPshot single base extension chemistry that can fail to detect mixed DNA. Inserti…	Article	BGA	Autosomal	3 populations: African, East Asian and European				NU	PCR + SNaPshot™ + CE	Principal components analysis (PCA), Snipper
Fagertun J,WolffhechelK,PersTH,NielsenHB,Gudbjarts-sonD,StefanssonH,etal	Predicting facial characteristics from complex polygenic variations	2015	Forensic Science International: Genetics	http://www.fsigenetics.com/article/S1872497315300594/fulltext	Research into the importance of the human genome in the context of facial appearance is receiving increasing attention and has led to the detection of several Single Nucleotide Polymorphisms (SNPs) of importance. In this work we attempt a holistic approach predicting facial characteristics from genetic principal components across a population of 1266 individuals. For this we perform a genome-wide…	Article				EVC	Facial morphology		2D measurements and software processing	Microarray	Principal components analysis (PCA)
Jin B, Zhu J, Wang H, Chen D, Su Q, Wang L,et al.	A primary investigation on SNPs associated with eyelid traits of Chinese Han Adults	2015	Forensic Science International: Genetics Supplement Series	http://www.fsigeneticssup.com/article/S1875176815302687/fulltext	Single/double eyelids present one of the most typical oriental externally visible characteristics in Asian populations. To investigate SNPs related to eyelid phenotypes in Chinese, genotyping of 4 candidates SNPs was performed with DNA from 96 (single/double eyelids 48 respectively) healthy Chinese adults through TaqMan® probes. SNP rs2277404 on the ABCC9 gene had a significantly different distri…	Article				EVC	Facial morphology	Eyelid (single or double)	Visual classification with digital photographs	TaqMan™ SNP genotyping assay	NU
Mushailov et al.	Assay Development and Validation of an 8-SNP Multiplex Test to Predict Eye and Skin Coloration	2015	Journal of Forensic Sciences	https://onlinelibrary.wiley.com/doi/full/10.1111/1556-4029.12758	Identifying human remains is one of the many responsibilities of forensic scientists. An eye- and skin-color predictor translates genotypic information into phenotypic description. Eight single nucleotide polymorphisms (SNPs) are utilized for this predictor, five for eye, and six for skin coloration. Here, we describe the development and validation of an 8-SNP multiplex assay that consists of a m…	Article				EVC	Eye and skin colour	eye (blue, green, brown, skin (light, medium, dark)	Self-reported via a questionnaire, Visual classification with digital photographs	PCR + SNaPshot™ + CE, TaqMan™ SNP genotyping assay	Genetic distance algortihm (GDA)
Bulbul O., L. Cherni, H. Khodjet-El-Khil, H. Rajeevan, K.K. Kidd	Evaluating a subset of ancestry informative SNPs for discriminating among Southwest Asian and circum-Mediterranean populations	2016	Forensic Science International: Genetics	https://pubmed.ncbi.nlm.nih.gov/27160361/	Many different published sets of single nucleotide polymorphisms (SNPs) and/or insertion-deletion polymorphisms (InDels) can serve as ancestry informative markers (AIMs) to distinguish among continental regions of the world. For a focus on Southwest Asian ancestry we chose to start with the Kidd Lab panel of 55 ancestry-informative SNPs (AISNPs) because it already provided good global reference d…	Article	BGA	Autosomal	Middle Eastern and South West Asian				NA	TaqMan™ SNP genotyping assay	STRUCTURE, PCA
C. Santos, C. Phillips, M. Fondevila, R. Daniel, R.A.H. van Oorschot, E.G. Burchard, M.S. Schanfield, L. Suoto, J. Uacyisrael, M. Via, et al	Pacifiplex: an ancestry-informative SNP panel centred on Australia and the Pacific region	2016	Forensic Science International: Genetics	https://pubmed.ncbi.nlm.nih.gov/26517174/	The analysis of human population variation is an area of considerable interest in the forensic, medical genetics and anthropological fields. Several forensic single nucleotide polymorphism (SNP) assays provide ancestry-informative genotypes in sensitive tests designed to work with limited DNA samples, including a 34-SNP multiplex differentiating African, European and East Asian ancestries. Althou…	Article	BGA	Autosomal	Oceanian sub-populations				NA	PCR + SNaPshot™ + CE	STRUCTURE
Eduardoff M, Gross TE, Santos C, et al	Interlaboratory evaluation of the EUROFORGEN Global ancestry-informative SNP panel by massively parallel sequencing using the Ion PGM	2016	Forensic Science International: Genetics	https://www.sciencedirect.com/science/article/pii/S1872497316300643	The EUROFORGEN Global ancestry-informative SNP (AIM-SNPs) panel is a forensic multiplex of 128 markers designed to differentiate an individual's ancestry from amongst the five continental population groups of Africa, Europe, East Asia, Native America, and Oceania. A custom multiplex of AmpliSeq™ PCR primers was designed for the Global AIM-SNPs to perform massively parallel sequencing using the Io…	Article	BGA	Autosomal	5 populations: Africans, Europeans, East Asians, Native Americans and Oceanians				NA	NGS (Ion Torrent)	STRUCTURE
Li CX, Pakstis AJ, Jiang L, Wei YL, Sun QF, Wu H, Bulbul O, Wang P, Kang LL, KiddJR.	A panel of 74 AISNPs: improved ancestry inference within Eastern Asia	2016	Forensic Science International: Genetics	http://www.fsigenetics.com/article/S1872497316300588/fulltext	Many ancestry informative SNP (AISNP) panels have been published. Ancestry resolution in them varies from three to eight continental clusters of populations depending on the panel used. However, none of these panels differentiates well among East Asian populations. To meet this need, we have developed a 74 AISNP panel after analyzing a much larger number of SNPs for F<i><sub>st</sub></i> and alle…	Article	BGA	Autosomal	10 populations: sub-Saharan African, North African, European, Southwest Asian, North Asian, East Asian. Southeast Asian, Pacific and America				NA	TaqMan™ SNP genotyping assay, Sequenom® MassArray®	STRUCTURE
G. Espregueira Themudo ,H.S.Mogensen,C.Børsting,N.Morling	Frequencies of HID-ion ampliseq ancestry panel markers among greenlanders	2016	Forensic Science International: Genetics	https://www.sciencedirect.com/science/article/pii/S1872497316301028	The HID-Ion AmpliSeq Ancestry Panel from Life Techologies includes 123 SNPs from the Seldin panel and 55 SNPs from Kidd panel in a single multiplex assay that helps to determine the continental biogeographic ancestry of individuals. We tested the panel on 104 Greenlanders, divided into a training set of 89 individuals and a test set of 15 individuals. All loci showed genotype distributions consis…	Article	BGA	Autosomal	7 populations: Europe, East Asia, Oceania, America, Africa, South Asia, and Southwest Asia				NA	NGS (Ion Torrent)	HID Genotyping PlugIn, Principal components analysis (PCA)
J.D. Churchill, S.E. Schmedes, J.L. King, B. Budowle	Evaluation of the Illumina® Beta Version ForenSeq™ DNA Signature Prep kit for use in genetic profiling	2016	Forensic Science International: Genetics	https://pubmed.ncbi.nlm.nih.gov/26433485/	While capillary electrophoresis-based technologies have been the mainstay for human identity typing applications, there are limitations with this methodology's resolution, scalability, and throughput. Massively parallel sequencing (MPS) offers the capability to multiplex multiple types of forensically-relevant markers and multiple samples together in one run all at an overall lower cost per nucle…	Article	BGA	Autosomal	NA	EVC	Eye, hair and skin colour	NA	NA	PCR + SNaPshot™ + CE, NGS (Illumina MiSeq™)	Illumina ForenSeq Universal analysis Software™
U.Soundararajan,L.Yun,M.Shi,K.K.Kidd	Minimal SNP overlap among multiple panels of ancestry informative markers argues for more international collaboration	2016	Forensic Science International: Genetics	http://www.fsigenetics.com/article/S1872497316300138/fulltext	The century-old use of genetic markers to determine population relationships has morphed in modern forensics into use of markers to determine the ancestry of an individual from a DNA sample. Researchers have identified sets of SNPs that have frequency differences among populations and many sets of SNPs have been published for the purpose of inferring ancestry. Such inference also requires referen…	Article	BGA
Ambers, J.D. Churchill, J.L. King, M. Stoljarova, H. Gill-King, M. Assidi, et al.	More comprehensive forensic genetic marker analyses for accurate human remains identification using massively parallel DNA sequencing	2016	BMC Genomics	https://bmcgenomics.biomedcentral.com/articles/10.1186/s12864-016-3087-2	Background: Although the primary objective of forensic DNA analyses of unidentified human remains is positive identification, cases involving historical or archaeological skeletal remains often lack reference samples for comparison. Massively parallel sequencing (MPS) offers an opportunity to provide biometric data in such cases, and these cases provide valuable data on the feasibility of applyin…	Article	BGA	Autosomal, Y-haplogroups and mt-haplogroups	NA	EVC	Eye and hair colour	NA	NU	NGS (Illumina MiSeq™, Ion Torrent)	Illumina ForenSeq Universal analysis Software™, Principal Components Analysis (PCA) (BGA), Multinomial logistic regression (MLR)
Caliebe A, Harder M, Schuett R, Krawczak M, Nebel A, vonWurmb-Schwark N	The more the merrier? How a few SNPs predict pigmentation phenotypes in the Northern German population	2016	European Journal of Human Genetics	https://www.nature.com/articles/ejhg2015167	Human pigmentation traits are of great interest to many research areas, from ancient DNA analysis to forensic science. We developed a gene-based predictive model for pigmentation phenotypes in a realistic target population for forensic case work from Northern Germany and compared our model with those brought forth by previous studies of genetically more heterogeneous populations. In doing so, we …	Article				EVC	Eye, hair and skin colour	eye (blue, green, brown), hair (red vs light-dark (9 shades from light blond to black)), skin (Fitzpatrick scale)	Visual classification with digital photographs by researchers	PCR + SNaPshot™ + CE	Logistic, linear, ordinal and multinomial logistic regression (MLR)
Andersen JD, Pietroni C, Johansen P, Andersen MM, Pereira V,Børsting C,etal.	Importance of nonsynonymous OCA 2 variants in human eye color prediction	2016	Molecular Genetics and Genomic Medicine	https://onlinelibrary.wiley.com/doi/full/10.1002/mgg3.213	Background The color of the eyes is one of the most prominent phenotypes in humans and it is often used to describe the appearance of an individual. The intensity of pigmentation in the iris is strongly associated with one single‐nucleotide polymorphism (SNP), rs12913832:A>G that is located in the promotor region of OCA2 (OMIM #611409). Nevertheless, many eye colors cannot be explained by only co…	Article				EVC	Eye colour	Quantiative	Visual classification with digital photographs, software PIE-score	NGS (Illumina MiSeq™)	NU
Daca-Roszak P, Pfeifer A,Żebracka-Gala J, Jarząb B, Witt M,Ziętkiewicz E	EurEAs_Gplex—a new SNaPshot assay for continental population discrimination and gender identification	2016	Forensic Science International: Genetics	https://www.sciencedirect.com/science/article/abs/pii/S1872497315300806	Assays that allow analysis of the biogeographic origin of biological samples in a standard forensic laboratory have to target a small number of highly differentiating markers. Such markers should be easy to multiplex and the assay must perform well in the degraded and scarce biological material. SNPs localized in the genome regions, which in the past were subjected to differential selective press…	Article	BGA	Autosomal	3 populations: African, European and East Asian				NA	Microarray, PCR + SNaPshot™ + CE	Multidimensional scaling (MDS), STRUCTURE and Snipper
Adhikari, T. Fontanil, S. Cal, J. Mendoza-Revilla, M. Fuentes-Guajardo,J. Chacón-Duque, et al	A genome-wide association scan in admixed Latin Americans identifies loci influencing facial and scalp hair features	2016	Nature Communications	https://www.nature.com/articles/ncomms10815	We report a genome-wide association scan in over 6,000 Latin Americans for features of scalp hair (shape, colour, greying, balding) and facial hair (beard thickness, monobrow, eyebrow thickness). We found 18 signals of association reaching genome-wide significance (P values 5 × 10−8 to 3 × 10−119), including 10 novel associations. These include novel loci for scalp hair shape and balding, and the…	Article				EVC	Hair colour and morphology	scalp hair (shape, colour, greying, balding), facial hair (beard thickness, monobrow, eyebrow thickness)	Visual classification	Microarray	NU
Guo F, Yu J, Zhang L, et al.	Massively parallel sequencing of forensic STRs and SNPs using the Illumina(R)ForenSeq DNA Signature Prep Kit on the MiSeq FGxforensic genomics system	2017	Forensic Science International: Genetics	https://pubmed.ncbi.nlm.nih.gov/28938154/	The ForenSeq™ DNA Signature Prep Kit (ForenSeq Kit) is designed to detect more than 200 forensically relevant markers in a single reaction on the MiSeq FGx™ Forensic Genomics System (MiSeq FGx System), including Amelogenin, 27 autosomal short tandem repeats (A-STRs), 7 X chromosomal STRs (X-STRs), 24 Y chromosomal STRs (Y-STRs) and 94 identity-informative single nucleotide polymorphisms (iSNPs) w…	Article	BGA	Autosomal	NA	EVC	Eye, hair and skin colour	NA	NA	NGS (Illumina MiSeq™)	Illumina ForenSeq Universal analysis Software™, Principal Components Analysis (PCA) (BGA), Multinomial logistic regression (MLR)
Churchill JD, Novroski NMM, King JL, et al.	Population and performance analyses of four major populations with Illumina’s FGx Forensic Genomics System	2017	Forensic Science International: Genetics	https://www.sciencedirect.com/science/article/abs/pii/S1872497317301369	The MiSeq FGx Forensic Genomics System (Illumina) enables amplification and massively parallel sequencing of 59 STRs, 94 identity informative SNPs, 54 ancestry informative SNPs, and 24 phenotypic informative SNPs. Allele frequency and population statistics data were generated for the 172 SNP loci included in this panel on four major population groups (Chinese, African Americans, US Caucasians, an…	Article	BGA	Autosomal	NA	EVC	Eye, hair and skin colour	NA	NA	NGS (Illumina MiSeq™)	Illumina ForenSeq Universal analysis Software™, Principal Components Analysis (PCA) (BGA), Multinomial logistic regression (MLR)
Lippert C, Sabatini R, Maher MC, Kang EY, Lee S, Arikan O, Harley A, Bernal A, Garst P, Lavrenko V.	Identification of individuals by trait prediction using whole-genome sequencing data	2017	Proceedings of the National Academy of Sciences	https://www.pnas.org/content/114/38/10166	By associating deidentified genomic data with phenotypic measurements of the contributor, this work challenges current conceptions of genomic privacy. It has significant ethical and legal implications on personal privacy, the adequacy of informed consent, the viability and value of deidentification of data, the potential for police profiling, and more. We invite commentary and deliberation on the…	Article	BGA			EVC
H.L. Hwa, C.P. Lin, T.Y. Huang, P.H. Kuo, W.H. Hsieh, C.Y. Lin, et al.	A panel of 130 autosomal single-nucleotide polymorphisms for ancestry assignment in five Asian populations and in Caucasians	2017	Forensic Science, Medicine, and Pathology	https://link.springer.com/article/10.1007/s12024-017-9863-8	Ancestry informative single-nucleotide polymorphism (AISNP) panels for differentiating between East and Southeast Asian populations are scarce. This study aimed to identify AISNPs for ancestry assignment of five East and Southeast Asian populations, and Caucasians. We analyzed 145 autosomal SNPs of the 627 DNA samples from individuals of six populations (234 Taiwanese Han, 91 Filipinos, 79 Indone…	Article	BGA	Autosomal	European and 5 Sourth and East Asian sub-populations				NA	Sequenom® MassArray®	Multinomial logistic regression (MLR)
Jin S, Chase M, Henry M, et al.	Implementing a biogeographic ancestry inference service for forensic casework	2017	Electrophoresis	https://pubmed.ncbi.nlm.nih.gov/30125362/	The Centre of Forensic Sciences has validated the Precision ID Ancestry Panel on the Ion S5™ Massively Parallel Sequencing instrument for use in forensic casework. The focus of this paper is the development of reporting guidelines for implementation of the biogeographic ancestry inference service based on the Admixture Prediction results produced using the Torrent Suite™ Software (Thermo Fisher S…	Article	BGA	Autosomal	7 populations: Europe, East Asia, Oceania, America, Africa, South Asia, and Southwest Asia				Self-reported	NGS (Ion Torrent)	Admixture prediction method (TFS)
Ramani, A.; Wong, Y.; Zhen Tan, S.; Hong Shue, B.; Syn, C	Ancestry prediction in Singapore population samples using the Illumina ForenSeq kit.	2017	Forensic Science International: Genetics	http://www.fsigenetics.com/article/S1872497317301825/fulltext	The ability to predict bio-geographic ancestry can be valuable to generate investigative leads towards solving crimes. Ancestry informative marker (AIM) sets include large numbers of SNPs to predict an ancestral population. Massively parallel sequencing has enabled forensic laboratories to genotype a large number of such markers in a single assay. Illumina's ForenSeq DNA Signature Kit includes th…	Article	BGA	Autosomal	NA	EVC	Eye, hair and skin colour	NA	NA	NGS (Illumina MiSeq™)	Illumina ForenSeq Universal analysis Software™, STRUCTURE and Snipper
Wollstein A, Walsh S, Liu F, Chakravarthy U, Rahu M, Seland JH, et al	Novel quantitative pigmentation phenotyping enhances genetic association, epistasis, and prediction of human eye colour	2017	Scientific Reports	https://www.nature.com/articles/srep43359	Success of genetic association and the prediction of phenotypic traits from DNA are known to depend on the accuracy of phenotype characterization, amongst other parameters. To overcome limitations in the characterization of human iris pigmentation, we introduce a fully automated approach that specifies the areal proportions proposed to represent differing pigmentation types, such as pheomelanin, …	Article				EVC	Eye colour	Quantiative	Measured with specialized instrument	PCR + SNaPshot™ + CE	Multinomial logistic regression (MLR)
N.C.A. Fracasso, E.S. de Andrade, C.E.V. Wiezel, C.C.F. Andrade, L.R. Zanão,M.S. da Silva, L.A. Marano, E.A. Donadi, E.C. Castelli, A.L. Simões, C.T. Mendes-Junior	Haplotypes from the SLC45A2 gene are associated with the presence of freckles and eye, hair and skin pigmentation in Brazil	2017	Legal Medicine	https://www.sciencedirect.com/science/article/abs/pii/S1344622316302462?via%3Dihub	The Solute Carrier Family 45, Member 2 (SLC45A2) gene encodes the Membrane-Associated Transporter Protein (MATP), which mediates melanin synthesis by tyrosinase trafficking and proton transportation to melanosomes. At least two SLC45A2 coding SNPs [E272K (rs26722) and L374F (rs16891982)] were reported influencing normal variation of human pigmentation. Here we aimed at evaluating the influence of…	Short Communication				EVC	Eye, hair and skin colour, freckles	eye (blue, green, hazel, light brown, dark brow), hair (blond, brown, black), skin (light, intermediate, dark), freckles (absence or presence)	NA	RLFP-PCR	NU
Bulbul O, Speed WC, Gurkan C, Soundararajan U, Rajeevan H, Pakstis AJ, Kidd KK	Improving ancestry distinctions among Southwest Asian populations	2018	Forensic Science International: Genetics	http://www.fsigenetics.com/article/S1872497318301704/fulltext	The Kidd Lab panel of 55 AISNPs can provide up to 10 statistically relevant biogeographic groupings of a global set of populations. A second-tier panel would be useful for increasing the accuracy for further differentiation of populations within a specific global grouping. Because recent advances in massively parallel sequencing (MPS) methods allow the genotyping of many more SNPs, we are now ide…	Article	BGA	Autosomal	Mediterranean and Southwest Asian sub-populations				NA	TaqMan™ SNP genotyping assay	Principal components analysis (PCA), STRUCTURE
Bulbul O., Filoglu G.	Development of a SNP panel for predicting biogeographical ancestry and phenotype using massively parallel sequencing	2018	Electrophoresis	https://pubmed.ncbi.nlm.nih.gov/30091798/	Inferring ancestry and physical characteristics of an unknown individual can contribute to the direction of the investigation and to clarify the event for unknown contributors, cold cases or identification of missing persons and disaster victims. The objective of this study is to develop a custom SNP panel on massively parallel sequencing devices for predicting the biogeographic ancestry and phen…	Article	BGA	Autosomal	Global populations, Southwest Asian and Mediterranean European sub-populations	EVC	Eye, hair and skin colour	eye (blue, intermediate or brown), hair (blonde, brown, black or red), skin (very pale, pale, intermediate, dark and dark to black)	NA	NGS (Ion Torrent)	Likelihood ration (LR), Multinomial logistic regression (MLR)
Nakanishi, H.; Pereira, V.; Børsting, C.; Yamamoto, T.; Tvedebrink, T.; Hara, M.; Takada, A.; Saito, K.;Morling, N.	Analysis of mainland Japanese and Okinawan Japanese populations using the precision ID Ancestry Panel	2018	Forensic Science International: Genetics	https://www.fsigenetics.com/article/S1872-4973(17)30274-0/fulltext	We typed 165 AIMs in 49 mainland Japanese and 47 Okinawa Japanese using the Precision ID Ancestry Panel (Thermo Fisher Scientific). None of the 165 SNPs showed significant deviation from Hardy-Weinberg equilibrium in the mainland Japanese. One SNP (rs3943253) showed significant deviation from Hardy-Weinberg equilibrium in Okinawa Japanese. Fisher's exact tests showed that the genotype frequencies…	Short Communication	BGA	Autosomal	7 populations: Europe, East Asia, Oceania, America, Africa, South Asia, and Southwest Asia				Self-reported (birthplace of parents)	NGS (Ion Torrent)	HID Genotyping PlugIn, STRUCTURE
Wang, Z.; He, G.; Luo, T.; Zhao, X.; Liu, J.; Wang, M.; Zhou, D.; Chen, X.; Li, C.; Hou, Y	Massively parallel sequencing of 165 ancestry informative SNPs in two Chinese Tibetan-Burmese minority ethnicities	2018	Forensic Science International: Genetics	https://www.sciencedirect.com/science/article/pii/S1872497318300917	The Tibeto-Burman language, one subfamily of the Sino-Tibetan languages, is spoken by over 60 million people all over East Asia. Yet the ethnic origin and genetic architecture of Tibeto-Burman speaking populations remain largely unexplored. In the present study, 169 Chinese individuals from Tibeto-Burman speaking populations (two ethnic groups: Tibetan and Yi) in four different geographic regions…	Short Communication	BGA	Autosomal	7 populations: Europe, East Asia, Oceania, America, Africa, South Asia, and Southwest Asia				Self-reported via a questionnaire (3 generations)	NGS (Ion Torrent)	HID Genotyping PlugIn, STRUCTURE
K.K. Kidd, U. Soundararajan, H. Rajeevan, A.J. Pakstis, K.N. Moore, J.D. Ropero- Miller,	The redesigned Forensic Research/Reference on Genetics-knowledge base, FROG-kb	2018	Forensic Science International: Genetics	https://www.sciencedirect.com/science/article/pii/S1872497317302417	The Forensic Resource/Reference on Genetics-knowledge base (FROG-kb) web site <https://frog.med.yale.edu/FrogKB/> was introduced in 2011 and in the five years since the previous publication ongoing research into how the database can better serve forensics has resulted in extensive redesign of the database interface and functionality. Originally designed as a prototype to support forensic use of s…	Article	BGA			EVC
Liu F, Chen Y, Zhu G, Hysi PG, Wu S, Adhikari K,et al.	Meta-analysis of genome-wide association studies identifies 8 novel loci involved in shape variation of human head hair.	2018	Human Molecular Genetics	https://www.ncbi.nlm.nih.gov/pmc/articles/PMC5886212/	Shape variation of human head hair shows striking variation within and between human populations, while its genetic basis is far from being understood. We performed a series of genome-wide association studies (GWASs) and replication studies in a total of 28 964 subjects from 9 cohorts from multiple geographic origins. A meta-analysis of three European GWASs identified 8 novel loci (1p36.23 ERRFI1…	Article				EVC	Hair morphology	straight, wavy or curly	Self-reported via a questionnaire, Visual classification with digital photographs	Microarray	Multinomial logistic regression (MLR)
Qiao, L.; Yang, Y.; Fu, P.; Hu, S.; Zhou, H.; Peng, S.; Tan, J.; Lu, Y.; Lou, H.; Lu, D.; et a	Genome-wide variants of Eurasian facial shape differentiation and a prospective model of DNA based face prediction	2018	Journal of Genetics and Genomics	https://www.sciencedirect.com/science/article/pii/S1673852718301486	It is a long-standing question as to which genes define the characteristic facial features among different ethnic groups. In this study, we use Uyghurs, an ancient admixed population to query the genetic bases why Europeans and Han Chinese look different. Facial traits were analyzed based on high-dense 3D facial images; numerous biometric spaces were examined for divergent facial features between…	Article				EVC	Facial morphology	Shape of eyes, nose, mouth, cheeks and side faces	3D measurements and software processing	Microarray	Principal components analysis (PCA)
Phillips C. et al.	MAPlex - A massive parallele sequencing ancestry analysis multiplex for Asia-Pacific populations	2019	Forensic Science International: Genetics	https://www.sciencedirect.com/science/article/pii/S1872497319300791?via%3Dihub	Current forensic ancestry-informative panels are limited in their ability to differentiate populations in the Asia-Pacific region. MAPlex (Multiplex for the Asia-Pacific), a massively parallel sequencing (MPS) assay, was developed to improve differentiation of East Asian, South Asian and Near Oceanian populations found in the extensive cross-continental Asian region that shows complex patterns of…	Article	BGA	Autosomal	3 populations: East asian, south asian and near oceanian				NU	NGS (Ion Torrent)	STRUCTURE, Snipper
Pereira V. et al.	Development and validation of the EUROFORGEN NAME (North African and Middle Eastern) ancestry panel	2019	Forensic Science International: Genetics	https://www.sciencedirect.com/science/article/pii/S1872497319301619?via%3Dihub	Inference of biogeographic origin is an important factor in clinical, population and forensic genetics. The information provided by AIMs (Ancestry Informative Markers) can allow the differentiation of major continental population groups, and several AIM panels have been developed for this purpose. However, from these major population groups, Eurasia covers a wide area between two continents that …	Article	BGA	Autosomal	North African and Middle Eastern sub-populations				NA	Sequenom® MassArray®	STRUCTURE, Snipper
Ralf, M. van Oven, D. Montiel Gonzalez, P. de Knijff, K. van der Beek, S. Wootton, et al.	Forensic Y-SNP analysis beyond SNaPshot: high-resolution Y- chromosomal haplogrouping from low quality and quantity DNA using Ion AmpliSeq and targeted massively parallel sequencing	2019	Forensic Science International: Genetics	https://www.sciencedirect.com/science/article/pii/S1872497319300201?via%3Dihub	https://www.nature.com/articles/nrg3891	Article	BGA	Y-haplogroups	640 Y-haplogroups				NA	NGS (Ion Torrent)	Classification tree (CT, Clean tree software)
K. Junker, A. Staadig, M. Sidstedt, A. Tillmar, J. Hedman	Phenotype prediction accuracy – A Swedish perspective	2019	Forensic Science International: Genetics Supplement Series	https://www.sciencedirect.com/science/article/pii/S1875176819301994	Methods for SNP-based phenotype prediction have recently been developed, but prediction accuracy data for several populations and regions are missing. We analysed the accuracy of hair and eye colour predictions for 111 individuals residing in Sweden, using the ForenSeq system and the MiSeq FGx instrument (Verogen). Observed colours were compared to predicted colours, using the colour with the hig…	Article	BGA	Autosomal	NA	EVC	Eye and hair colour	eye (blue, green, brown), hair (brown, blond, black, red)	NA	NGS (Illumina MiSeq™)	Illumina ForenSeq Universal analysis Software™
C. Carvalho Gontijo, L.G. Porras-Hurtado, A. Freire-Aradas, M. Fondevila, C. Santos, A. Salas, J. Henao, C. Isaza, L. Beltrán, V. Nogueira Silbiger, A. Castillo, A. Ibarra, F. Moreno Chavez, J. Söchtig, Y. Ruiz, G. Barreto, F. Rondon, W. Zabala, L. Borjas, S.F. de Oliveira, A. Carracedo, M.V. Lareu, C. Phillips	PIMA: A population informative multiplex for the Americas	2020	Forensic Science International: Genetics	https://www.sciencedirect.com/science/article/pii/S187249731930362X	We describe an ancestry-informative autosomal SNP multiplex designed to be a small-scale, flexible panel that can complement uniparental markers in assessing the American variability (i.e. pre-Colombian) found in contemporary indigenous American populations. This study centered on choosing SNPs with the specific characteristics of: 1) extreme allele frequency differences between indigenous Americ…	Article	BGA	Autosomal	Native American sub-populations				NA	PCR + SNaPshot™ + CE	Principal components analysis (PCA), Snipper
Mogensen, H.S.; Tvedebrink, T.; Børsting, C.; Pereira, V.; Morling, N.	Ancestry prediction efficiency of the software GenoGeographer using a z-score method and the ancestry informative markers in the Precision ID Ancestry Panel	2020	Forensic Science International: Genetics	https://www.sciencedirect.com/science/article/pii/S1872497319302261?via%3Dihub	We compared the efficiency of the freely available software GenoGeographer that includes a z-score based analysis with that of a naïve method based on the maximal likelihoods of 164 of the 165 ancestral informative markers (AIM) that are included in the commercially available kit Precision ID Ancestry Panel from Thermo Fisher Scientific. The AIM profiles were obtained by investigations with the P…	Article	BGA	Autosomal	8 populations: sub-Saharan African, Somalia, North Africa, Europe, Middle East, South/Central Asia, East Asia and Greenland				NU	NU	GenoGeographer, STRUCTURE, Snipper
Meyer, O.S.; Lunn, M.M.B.; Garcia, S.L.; Kjærbye, A.B.; Morling, N.; Børsting, C.; Andersen, J.D.	Association between brown eye colour in rs12913832:GG individuals and SNPs in TYR, TYRP1, and SLC24A4	2020	PLoS ONE	https://journals.plos.org/plosone/article?id=10.1371/journal.pone.0239131	The genotype of a single SNP, rs12913832, is the primary predictor of blue and brown eye colours. The genotypes rs12913832:AA and rs12913832:GA are most often observed in individuals with brown eye colours, whereas rs12913832:GG is most often observed in individuals with blue eye colours. However, approximately 3% of Europeans with the rs12913832:GG genotype have brown eye colours. The purpose of…	Article				EVC	Eye colour	blue and brown	Visual classification with digital photographs	NGS (Illumina MiSeq™)	NU
C.J. Fregeau	A multiple predictive tool approach for phenotypic and biogeographical ancestry inferences	2021	Canadian Society of Forensic Science Journal	https://www.tandfonline.com/doi/abs/10.1080/00085030.2021.2016206	Phenotypic and biogeographical ancestry predictions for 128 Canadians with various self-reported ancestries, generated using the ForenSeq™ DNA Signature Prep kit/Primer Mix B and VEROGEN’s Universal Analysis Software (UAS) v1.3, were compared to predictions derived from the ERASMUS v2.0, Snipper Application v2.5, Forensic Reference/Resource on Genetics knowledge base [FROG-kb] ©2019 and STRUCTURE…	Article	BGA	Autosomal	NA	EVC	Eye and hair colour	eye (brown, blue), hair (black, red, blond, brown)	Self-reported	NGS (Illumina MiSeq™)	Illumina ForenSeq Universal analysis Software™, Snipper, Multinomial Logistic regression (MLR), STRUCTURE
Zupanic Pajnic I.	Identification of a slovenian pre-war elite couple killed in the second world war	2021	Forensic Science International	https://pubmed.ncbi.nlm.nih.gov/34536754/	Genetic identification of a Slovenian prewar elite couple killed in 1944 was performed by typing autosomal and Y-chromosomal STRs, and phenotypic HIrisPlex SNPs for hair and eye color prediction were analyzed for the female skeleton using next-generation sequencing (NGS) technology. The clandestine grave containing the couple's skeletal remains was found in 2015 and only the partial remains were …	Article				EVC	Eye and hair colour	eye (blue, intermediate or brown), hair (blonde, brown, black or red)	NU	NGS (Ion Torrent)	Multinomial logistic regression (MLR)
Pfaffelhuber P., Rohde A.	A central limit theorem concerning uncertainty in estimates of individual admixture	2022	Theoretical Population Biology	https://www.scopus.com/inward/record.uri?eid=2-s2.0-85139861815&doi=10.1016%2fj.tpb.2022.09.003&partnerID=40&md5=d2fedc53280c00c158ddbff0015eb767	The concept of individual admixture (IA) assumes that the genome of individuals is composed of alleles inherited from K ancestral populations. Each copy of each allele has the same chance qk to originate from population k, and together with the allele frequencies p in all populations at all M markers, comprises the admixture model. Here, we assume a supervised scheme, i.e. allele frequencies p ar…	Article	BGA
Salvo N.M., Mathisen M.G., Janssen K., Berg T., Olsen G.-H.	Experimental long-distance haplotyping of OCA2-HERC2 variants	2022	Forensic Science International: Genetics Supplement Series	https://www.scopus.com/inward/record.uri?eid=2-s2.0-85140287284&doi=10.1016%2fj.fsigss.2022.10.030&partnerID=40&md5=970de571de8f1dd9e3d4f7b162df51d6	The regulatory HERC2 SNP, rs12913832, is strongly associated with blue and brown eye colour. However, eye colour in heterozygous rs12913832 individuals is observed to vary greatly. Missense mutations in OCA2, such as rs1800407 and rs74653330, are associated with lighter eye colour in some but not all heterozygous rs12913832 individuals. Determining the physical linkage of these variants might hel…	Article				EVC	Eye colour	Blue to brown	Measured with specialized instrument	direct PCR	NU
Fridman C., Ferreira M.A., Marano L.A., Forlenza B.S.	Analysis of genetic polymorphisms associated with the presence of freckles for phenotypic prediction	2022	Forensic Science International: Genetics Supplement Series	https://www.scopus.com/inward/record.uri?eid=2-s2.0-85139349312&doi=10.1016%2fj.fsigss.2022.09.010&partnerID=40&md5=6c93cdad26fdac871e527a91401a7c23	The prediction of externally visible characteristics (EVCs) is a commonly used practice by the forensic sciences as an important resource in the investigation of criminal cases in which the identity of perpetrators or victims is unknown or even to recognize decomposed cadavers. With this purpose, genetic markers associated with pigmentation traits have been widely studied by forensic scientists a…	Article				EVC	Freckles	Presence or absence	Self-reported via a questionnaire, Visual classification with digital photographs	TaqMan™ SNP genotyping assay	NU
Paparazzo E., Gozalishvili A., Lagani V., Geracitano S., Bauleo A., Falcone E., Passarino G., Montesanto A.	A new approach to broaden the range of eye colour identifiable by IrisPlex in DNA phenotyping	2022	Scientific Reports	https://www.scopus.com/inward/record.uri?eid=2-s2.0-85134930376&doi=10.1038%2fs41598-022-17208-w&partnerID=40&md5=5593954a516348e43fc8ef88e4cbf65d	IrisPlex system represents the most popular model for eye colour prediction. Based on six polymorphisms this model provides very accurate predictions that strongly depend on the definition of eye colour phenotypes. The aim of the present study was to introduce a new approach to improve eye colour prediction using the well-validated IrisPlex system. A sample of 238 individuals from a Southern Ital…	Article				EVC	Eye colour	blue (blue-grey, sky-blue), intermediate (chestnut-green, green), brown (light brown, dark brown)	Visual classification with digital photographs, specialized software	TaqMan™ SNP genotyping assay	Multinomial logistic regression (MLR)
Melchionda F., Silvestrini B., Robino C., Bini C., Fattorini P., Martinez-Labarga C., De Angelis F., Tagliabracci A., Turchi C.	Development and Validation of MPS-Based System for Human Appearance Prediction in Challenging Forensic Samples	2022	Genes	https://www.scopus.com/inward/record.uri?eid=2-s2.0-85140775169&doi=10.3390%2fgenes13101688&partnerID=40&md5=b95cad9b91c7deeb73896461e0df53e7	Forensic DNA phenotyping (FDP) provides the ability to predict the human external traits from unknown sample donors, directly from minute amounts of DNA found at the crime scene. We developed a MPS multiplex assay, with the aim of genotyping all 41 DNA markers included in the HIrisPlex-S system for simultaneous prediction of eye, hair and skin colours. Forensic samples such as blood, skeletal rem…	Article				EVC	Eye, hair and skin colour	eye (blue, intermediate or brown), hair (blonde, brown, black or red), skin (very pale, pale, intermediate, dark and dark to black)	NA	NGS (Ion Torrent)	Multinomial logistic regression (MLR)
Fesenko D.O., Ivanovsky I.D., Ivanov P.L., Zemskova E.Y., Agapitova A.S., Polyakov S.A., Fesenko O.E., Filippova M.A., Zasedatelev A.S.	A Biochip for Genotyping Polymorphisms Associated with Eye, Hair, Skin Color, AB0 Blood Group, Sex, Y Chromosome Core Haplogroup, and Its Application to Study the Slavic Population	2022	Molecular Biology	https://www.scopus.com/inward/record.uri?eid=2-s2.0-85139437255&doi=10.1134%2fS0026893322050053&partnerID=40&md5=0d9e49e9554a9112f8a160deae549c72	This paper presents a method for genotyping a panel of 60 single nucleotide polymorphisms (SNPs) using single-stage PCR followed by hybridization on a hydrogel biochip. The pool of analyzed polymorphisms consists of 41 SNPs included in the HIrisPlex-S panel, 4 SNPs of the AB0 gene (261G>Del, 297A>G, 657C>T, 681G>A), markers of the AMELX and AMELY genes, and 14 SNP markers of the Y chromosome hapl…	Article	BGA	Y-haplogroups	Slavian haplogroups	EVC	Eye, hair and skin colour	eye (blue, intermediate or brown), hair (blonde, brown, black or red), skin (very pale, pale, intermediate, dark and dark to black)	NA	Microchip	Multinomial logistic regression (MLR), Classification tree (YCC)
Gentile F., Cherubini A., Colloca D., Passero A., Pirocchi V., Casamassima G., Marino A.	Evaluation of PyroMark Q48 Autoprep with HIrisPlex-S in an Italian population sample	2022	Forensic Science International: Genetics Supplement Series	https://www.scopus.com/inward/record.uri?eid=2-s2.0-85143498694&doi=10.1016%2fj.fsigss.2022.10.072&partnerID=40&md5=3997ef4d5d83f45ffc28e2f9f4b39f57	If there is no match in the National DNA database, forensic phenotyping represents an opportunity to give a new impulse to criminal investigation. However, in most forensic laboratories the phenotypic analysis flow is limited to few samples per year and the costs of NGS methodologies, nowadays, could be a discriminating factor. In addition, in some criminal cases time is crucial and the laborator…	Article				EVC	Eye, hair and skin colour	eye (blue, intermediate or brown), hair (blonde, brown, black or red), skin (very pale, pale, intermediate, dark and dark to black)	NA	NGS (Qiagen)	Multinomial logistic regression (MLR)
Noreen S., Ballard D., Mehmood T., Khan A., Khalid T., Rakha A.	Evaluation of loci to predict ear morphology using two SNaPshot assays	2022	Forensic Science, Medicine, and Pathology	https://www.scopus.com/inward/record.uri?eid=2-s2.0-85142275830&doi=10.1007%2fs12024-022-00545-7&partnerID=40&md5=300e6fd0c5ab86a977911eb5f1d5ecb7	Human ear morphology prediction with SNP-based genotypes is growing in forensic DNA phenotyping and is scarcely explored in Pakistan as a part of EVCs (externally visible characteristics). The ear morphology prediction assays with 21 SNPs were assessed for their potential utility in forensic identification of population. The SNaPshot™ multiplex chemistries, capillary electrophoresis methods and G…	Article				EVC	Facial morphology	Ear morphology	Visual classification with digital photographs	PCR + SNaPshot™ + CE	Multinomial logistic regression (MLR)
Jawad M., Adnan A., Rehman R.A., Nazir S., Adeyemo O.A., Amer S.A.M., Hadi S., Liu F., Wang C.-C., Rakha A.	Evaluation of facial hair-associated SNPs: a pilot study on male Pakistani Punjabi population	2022	Forensic Science, Medicine, and Pathology	https://www.scopus.com/inward/record.uri?eid=2-s2.0-85136874265&doi=10.1007%2fs12024-022-00515-z&partnerID=40&md5=af5513cb6a2e45270113bdb828ef0f61	Variation in facial hair is one of the most conspicuous features of facial appearance, particularly in South Asia and Middle East countries. A genome-wide association study in Latin Americans has identified multiple genetic variants at distinct loci being associated with facial hair traits including eyebrow thickness, beard thickness, and monobrow. In this pilot study, we have evaluated 16 SNPs a…	Article				EVC	Hair morphology	Facial hair	Visual classification with digital photographs	PCR + SNaPshot™ + CE	NU

## Sheet: Legend
LEGEND
Blank	Not pertinent
NA	Not answered
NU	Not used
